# Supplementary material for: Morphological and Phylogenetic Analyses Reveal Three New Species of Phyllosticta (Botryosphaeriales, Phyllostictaceae) in China
Source: J Fungi (Basel). 2023 Dec 22;10(1):7. doi: 10.3390/jof10010007 (PMC10816919; doi:10.3390/jof10010007)
Supplement: Supplementary file 1 [file jof-10-00007-s001.zip]

Archive with 2 entries (2 files):
- Table S1.pdf
- The combined ITS, LSU, TEF1a┴, ACT and GAPDH sequences.fas
