# Supplementary material for: Morphological and Phylogenetic Analyses Reveal Three New Species of Phyllosticta (Botryosphaeriales, Phyllostictaceae) in China
Source: J Fungi (Basel). 2023 Dec 22;10(1):7. doi: 10.3390/jof10010007 (PMC10816919; doi:10.3390/jof10010007)
Supplement: Supplementary file 1 [file jof-10-00007-s001.zip › The combined ITS, LSU, TEF1a┴, ACT and GAPDH sequences.fas]

>Phyllosticta_acaciigena_CPC_28295_
GGTGAACCTGCGGAAGGATCATTACTGAAA--TAACGTAATT-------CTCTTGAAAG--GTCTTCGAG----------------------TAGGCCGGCCC--------------CAAAGGCCG----GCCGAAAGA--ACCTCTCTCA-CCCTTGTGTACCTTACCA-TGTTGCTTTGGCGGGCCGACCC-GGTTTCGACCCGGGCGGCCGG-----CG-CCCCCAG--CCCTGAC------CGGCC----AGG---ACGCCC--GGCTAAGTGC--CCGCCAGTATAC---AAAAC-TCCAGCGATTATTT-TGTGTAGTCCTGA-TA-AATCATTCAATTGAATTAAAACTTTCAACAACGGATCTCTTGGTTCTGGCATCGATGAAGAACGCAGCGAAATGCGATAAGTAATGTGAATTGCAGAATTCAGTGAATCATCGAATCTTTGAACGCACATTGCGCCCTCTGGTATTCCGGAGGGCATGCCTGTTCGAGCGTCATTTCAACCCTCAAGCT-CCGCTTGGTATTGGGCGACGTCCGCT--GCCGGACGCGCCTCGAAGACCTCGGCGACGGCGTCTCAG-CCTCGAGC---GTAGTAG-T-AAAAT---ATCTCGCTCTGGA-GTGCTGGGCGACGGCC--GCCGGACA-ATCGACCTT--CGGTCT----AAATATCTCCAAGGTTGACCTCGGATCAGGTAGGGATACCCGCTAAATTTGAAA-GCTGGCGCCTTTGGCGTCCGCGTTGTAATTTGTAGAGGATGCTTCGGCGAGGACTCCTGCCTAAGTCCCCTGGAACGGGGCGTCACAGAGGGTGAGAATCCCGTACGTGGCGGGCGGTCCGAGCCATGTGAAGCTCCTTCGACGAGTCGAGTTGTTTGGGAATGCAGCTCTAAATGGGAGGTAAATTTCTTCTAAAGCTAAATATTGGCCAGAGACCGATAGCGCACAAGTAGAGTGATCGAAAGATGAAAAGCACTTTGGAAAGAGAGTTAAAAAGTACGTGAAATTGTTGAAAGGGAAGCGCTTGCAACCAGACTCGCTCGCAGTTGCTCAGCCGGCCTCTTGGCCGGTGTACTCTTCTGCGATCGGGCCAGCATCAGTTCGGGCGGCCGGATAAAGGCGTCGGGAATGTAGCACCCTTCGGGGTGTGTTATAGCCCGGCGCGGAATGCGGCCAGCCTGGACTGAGGATCTCGCTTCGGCAAGGATGCTGGCGTAATGGTTGTAAGCGGCCCGTCTTGAAACACGGACCAAGGAGTCTAACATCTATGCGAGTGTTTGGGTGTCAAACCCATACGCGTAATGAAAGTGAACGGAGGTGGGAACCCCTCACGGGGCGCACCATCGACCGATCCTGATGTCTTCGGATGGATTTGAGTAAGAGCATAGCTGTTGGGACCCGAAAGATGGTGAACTATGCCTGAATAGGGTGAAGCCAGAGGAAACTCTG----------------------------------------------------------------------------------------------------------------------------------------------------------------------------------------------------------------------------------------------------------------------------------------------------------------------------------------------------------------------------------------------------------------------------------------------------------------------------------------------------------------------------------ACGCGCCCCGCGCTGTCTTCCGTAAGTC---CCG-CCCTGCCTCACCTGTCCGAGG---GCCGATTAGGCGCCCGG-AAGCT-CGTTGAGTAGACATT--GCCAGCT-GACGCGCTACAGCCTCCATTGTCGGTCGTCCCCGTCA-CCATGGGTATGTTTTCTCGCAGCGTCACGC---------------------CCGCC---GC-CGTCGC-TTCTG----GCGCTAACGT--A---------CCGCAGTATCATGATTGGCATG-----------------------------------------------------------------------------------------------------------------------------------------------------------------------------------------------------------------------------------------------------------------------------------------------------------------------------------------------------------------------------------------------------------------------------------------------------------------------------------------------------------------------------------------------------------------------------------------------------------------------------------------------------------------------------------------------------------------------------------------------------------------------------------------------------------------------------------------------------------------------------------------------------------------------------------------------------------------------------------------------------------------------------------------------------------------------------------------------------------------------------------
>Phyllosticta_aloeicola_PC21020__
GGTGAACCTGCGGAAGGATCATTACTGAAA---TACGTAATTC------TTCTTGAAAG----GATCGAGT---------------------ACGTCGGACCT--------------CAAAAGCCG----GCGGAAAGA--GCCCTTCTCA-CCCTTGTGTACCTTACCA-TGTTGCTTTGGCGGGCCGACCC-GGTTTCGACCCGGGCGGCCGG-----CG-CCCCCAG---CCCTACT-----CGGCC----AGG---ACGCCC--GGCCAAGTGC--CCGCCAGTATAC---AAAAC-TCAAGCGATTATTT-TGTGAAGTCCTGA-TA-TATCATTCAATTG-ATTAAAACTTTCAACAACGGATCTCTTGGTTCTGGCATCGATGAAGAACGCAGCGAAATGCGATAAGTAATGTGAATTGCAGAATTCAGTGAATCATCGAATCTTTGAACGCACATTGCGCCCTCTGGTATTCCGGAGGGCATGCCTGTTCGAGCGTCATTTCACCACTCAAGCT-CTGCTTGGTATTGGGCGACGTCCGCT--GCCGGACGCGCCTCGAAGACCTCGGCGACGGCGTCTCAG-CCTCGAGC---GTAGTAG-C-AATAT-----CTCGCTCTGGA-GTGCTGGACGGCGGCC--GCCGGACA------------------------------------------------------------------AAATTTGAAA-GCTGGCGTCTTCGACGTCCGCGTTGTAATTTGTAGAGGATGCTTCGGCAAGGACTCCTGCCTAAGTCCCCTGGAACGGGGCGTCACAGAGGGTGAGAATCCCGTATGTGGCGGGCGGTCCAAGCCATGTGAAGCTCCTTCGACGAGTCGAGTTGTTTGGGAATGCAGCTCTAAATGGGAGGTAAATTTCTTCTAAAGCTAAATATTGGCCAGAGACCGATAGCGCACAAGTAGAGTGATCGAAAGATGAAAAGCACTTTGGAAAGAGAGTTAAAAAGTACGTGAAATTGTTGAAAGGGAAGCGCTTGCAACCAGACTCGCTCGCAGTTGCTCAGCCGGCCTCTTGGCCGGTGTACTCTTCTGCGATCGGGCCAGCATCAGCTCGGGCGGCCGGATAAAGGTGTCGGGAATGTAGCACCCTTCGGGGTGTGTTATAGCCCGGCGCGGAATGCGGCCAGCCTGGGCTGAGGATCTCGCTTCGGCAAGGATGCTGGCGTAATGGTTGTAAGCGGCCCGTCTTGAAACACGGACCAAGGAGTCTAACATCTATGCGAGTGTTTGGGTGTCAAACCCATGCGCGTAATGAAAGTGAACGGAGGTGGGAACCCTTCACGGGGTGCACCATCGACCGATCCTGATGTCTTCGGATGGATTTGAGTAAGAGCATAGCTGTTGGGACCCGAAAGATGGTGAACTATGCCTGAATAGGGTGAAGCCAGAGGAAACTCTG----CAGTTG-TCTTCCGT-TTTCT------------TTG---AATGC-AGGGCGG------------TCGCTCGCCGCGCCACC--GGGTGCCGCGTC--GCC-----TGA---GGGGCA-TTTTTTGGGTGGTGGGG--TCGGGCGCTGTGCTAAGCTGCTTTGGCG---CGTTCGCC-AACA-TGG-CCCAAAGCAGCC--------------------------------CTCCG-------------CACCA--------CTTCAC-----TTGC-GT---TG----CACAA------CA-T------------GTTGCTAACG-CCCTCC----CAGGAAGCCGCCGAGCTCGG----------------------------------------------------------------------------------------------------------------------------------------------------------ACGCGCCCCGCGCTGTTTTCCGTAAGTC---CCG-CCCTGCCTCAGCTGTCCGAGG---GCCGATCAGGCGCCCGG-AAGGT-CGATGAAGTGAAATTT-GCCTGCT-GACGCCATGTAGCCTCCATTGTCGGTCGTCCCCGTCA-CCATGGGTATGTTTTCCCGCAGCGTCAGGC---------------------CCGCC---GC-CGTCGC-TTCTG----GCGCTAACGC--G---------CCGCAGTATCATGATTGGTATG-----------------------------------------------------------------------------------------------------------------------------------------------------------------------------------------CGGTCAGTTCAAGGGCCAGGTCAAGGTCGAGGGCAGCGACCTTGTCGTCAACGGCA-AGAAGGTCCGCTTCTACCAGGAGCGTGACC-CCGC--CAGCATTCCCTGGGCTGAGACCGGTGCCTAC-TACATCGTCGAGTCCACTGGTGTCTTCA------CCACCACCGAGA----AGGCCTCTGCTCACTTGAAGGGCG-----GTG-------CCAAGAAGGTTGTCATCTCTGCTCCTTCGGC--TGACGCCCCCATGTTCGTCATGG-----------GTGTCAACAACGAGACC----TACAAGTCCGACATCAACGTCCTCTCCAACGCTTCTTGCACCACCAAC-TACCTTGCTC-------------CCCTCGCCAA----------------GGTCATCC-----------ATGAC-AAGTACACTAT--------CATTGAGGGTCT---------------------------------CATGACC--ACTGTCCACT-----CCTACACTGCCACCCAG-AAG-----ACCGTTGACGG-TCCCTCCGCCAAGG---ACTGGCGTGGTGGCCGCACTGCTGCTACCAACATCATTCC----------------------------------------------------------CAGCAGCACCGGTGCCGCCAA---------------GGCTGTCGGCAAGGTGATTCCTGAGCTCAACGGCAAG-CTC-------------------------ACCGGCATGG-CTTTCCGTGTCCCCACCTCCAA-CGTCTCCGTTGTCGACCTGA------CTGCTCGCATTGAGAAGGGCGCC-----AGCTACGAGGAGATCAAGCAGA---------------------------
>Phyllosticta_aloeicola_CPC21021_
GGTGAACCTGCGGAAGGATCATTACTGAAA---TACGTAATTC------TTCTTGAAAG----GATCGAGT---------------------ACGTCGGACCT--------------CAAAAGCCG----GCGGAAAGA--GCCCTTCTCA-CCCTTGTGTACCTTACCA-TGTTGCTTTGGCGGGCCGACCC-GGTTTCGACCCGGGCGGCCGG-----CG-CCCCCAG---CCCTACT-----CGGCC----AGG---ACGCCC--GGCCAAGTGC--CCGCCAGTATAC---AAAAC-TCAAGCGATTATTT-TGTGAAGTCCTGA-TA-TATCATTCAATTG-ATTAAAACTTTCAACAACGGATCTCTTGGTTCTGGCATCGATGAAGAACGCAGCGAAATGCGATAAGTAATGTGAATTGCAGAATTCAGTGAATCATCGAATCTTTGAACGCACATTGCGCCCTCTGGTATTCCGGAGGGCATGCCTGTTCGAGCGTCATTTCACCACTCAAGCT-CTGCTTGGTATTGGGCGACGTCCGCT--GCCGGACGCGCCTCGAAGACCTCGGCGACGGCGTCTCAG-CCTCGAGC---GTAGTAG-C-AATAT-----CTCGCTCTGGA-GTGCTGGACGGCGGCC--GCCGGACA------------------------------------------------------------------AAATTTGAAA-GCTGGCGTCTTCGACGTCCGCGTTGTAATTTGTAGAGGATGCTTCGGCAAGGACTCCTGCCTAAGTCCCCTGGAACGGGGCGTCACAGAGGGTGAGAATCCCGTATGTGGCGGGCGGTCCAAGCCATGTGAAGCTCCTTCGACGAGTCGAGTTGTTTGGGAATGCAGCTCTAAATGGGAGGTAAATTTCTTCTAAAGCTAAATATTGGCCAGAGACCGATAGCGCACAAGTAGAGTGATCGAAAGATGAAAAGCACTTTGGAAAGAGAGTTAAAAAGTACGTGAAATTGTTGAAAGGGAAGCGCTTGCAACCAGACTCGCTCGCAGTTGCTCAGCCGGCCTCTTGGCCGGTGTACTCTTCTGCGATCGGGCCAGCATCAGCTCGGGCGGCCGGATAAAGGTGTCGGGAATGTAGCACCCTTCGGGGTGTGTTATAGCCCGGCGCGGAATGCGGCCAGCCTGGGCTGAGGATCTCGCTTCGGCAAGGATGCTGGCGTAATGGTTGTAAGCGGCCCGTCTTGAAACACGGACCAAGGAGTCTAACATCTATGCGAGTGTTTGGGTGTCAAACCCATGCGCGTAATGAAAGTGAACGGAGGTGGGAACCCTTCACGGGGTGCACCATCGACCGATCCTGATGTCTTCGGATGGATTTGAGTAAGAGCATAGCTGTTGGGACCCGAAAGATGGTGAACTATGCCTGAATAGGGTGAAGCCAGAGGAAACTCTG----CAGTTG-TCTTCCGT-TTTCT------------TTG---AATGC-AG---GG---C-GG-----TCGCTCGCCGCGCCACC--GGGTGCCGCGTC--GCC-----TGA---GGGGCA-TTTTTTGGGTGGTGGGG--TCGGGCGCTGTGCTAAGCTGCTTTGGCG---CGTTCGCC-AACA-TGG-CCCAAAGCAGCC--------------------------------CTCCG-------------CACCA--------CTTCAC-----TTGC-GT---TG----CACAA------CA-T------------GTTGCTAACG-CCCTCC----CAGGAAGCCGCCGAGCTCGG----------------------------------------------------------------------------------------------------------------------------------------------------------ACGCGCCCCGCGCTGTTTTCCGTAAGTC---CCG-CCCTGCCTCAGCTGTCCGAGG---GCCGATCAGGCGCCCGG-AAGGT-CGATGAAGTGAAATTT-GCCTGCT-GACGCCATGTAGCCTCCATTGTCGGTCGTCCCCGTCA-CCATGGGTATGTTTTCCCGCAGCGTCAGGC---------------------CCGCC---GC-CGTCGC-TTCTG----GCGCTAACGC--G---------CCGCAGTATCATGATTGGTATG-----------------------------------------------------------------------------------------------------------------------------------------------------------------------------------------CGGTCAGTTCAAGGGCCAGGTCAAGGTCGAGGGCAGCGACCTTGTCGTCAACGGCA-AGAAGGTCCGCTTCTACCAGGAGCGTGACC-CCGC--CAGCATTCCCTGGGCTGAGACCGGTGCCTAC-TACATCGTCGAGTCCACTGGTGTCTTCA------CCACCACCGAGA----AGGCCTCTGCTCACTTGAAGGGCG-----GTG-------CCAAGAAGGTTGTCATCTCTGCTCCTTCGGC--TGACGCCCCCATGTTCGTCATGG-----------GTGTCAACAACGAGACC----TACAAGTCCGACATCAACGTCCTCTCCAACGCTTCTTGCACCACCAAC-TGCCTTGCTC-------------CCCTCGCCAA----------------GGTCATCC-----------ATGAC-AAGTACACTAT--------CATTGAGGGTCT---------------------------------CATGACC--ACTGTCCACT-----CCTACACTGCCACCCAG-AAG-----ACCGTTGACGG-TCCCTCCGCCAAGG---ACTGGCGTGGTGGCCGCACTGCTGCTACCAACATCATTCC----------------------------------------------------------CAGCAGCACCGGTGCCGCCAA---------------GGCTGTCGGCAAGGTGATTCCTGAGCTCAACGGCAAG-CTC-------------------------ACCGGCATGG-CTTTCCGTGTCCCCACCTCCAA-CGTCTCCGTTGTCGACCTGA------CTGCTCGCATTGAGAAGGGCGCC-----AGCTACGAGGAGATCAAGCAGA---------------------------
>Phyllosticta_ardisiicola_NBRC_102261
-------CTGCGGAAGGATCATTACTGAAA----TAGTAATC-------CTTTTGAAAG--GTCTTCGAGT-------------------------------------------------AGGCTGCAAGGCCGAAAGA--ACCTCTCCCA-CCCTTGTGTACCTTACCA-TGTTGCTTTGGCGGGCCGACCC-GGTTTCGGCCCGGGCGGCCGG-----CG-CCCCCAG--CCCCAACA-----GGGCC----AGG---ACGCTC--GGCTAAGTGC--CCGCCAGTATAC---AAAAC-TCAAGCGATTATTT-TGTGAAGTCCTGA-TA-TATCATTCAATTG-ATCAAAACTTTCAACAACGGATCTCTTGGTTCTGGCATCGATGAAGAACGCAGCGAAATGCGATAAGTAATGTGAATTGCAGAATTCAGTGAATCATCGAATCTTTGAACGCACATTGCGCCCTCTGGTATTCCGGAGGGCATGCCTGTTCGAGCGTCATTTCAACCCTCAAGCT-CTGCTTGGTGTTGGGCGACGTCCGCT--GCCGGACGCGCCTCGAAGACCTCGGCGACGGCGTCTTAG-CCTCGAGC---GTAGTAG-T-AATAT-----CTCGCTTTGGA-GCGCTGGACGACGGCC--GCCGGACA-ATCGACCTT--TGGTCT------ATTTTTCCAAGGTTGACCTCGGATCAGGTAGGGATACCCGCT------------------------------------------------------------------------------------------------------------------------------------------------------------------------------------------------------------------------------------------------------------------------------------------------------------------------------------------------------------------------------------------------------------------------------------------------------------------------------------------------------------------------------------------------------------------------------------------------------------------------------------------------------------------------------------------------------------------------------------------------------------------------------------------------------------------------------------------------------------------------------------------------------------------------------------------------------------------------------------------------------------------------------------------------------------------------------------------------------------------------------------------------------------------------------------------------------------------------------------------------------------------------------------------------------ACGCGCCCCGCGCTGTTTTCCGTAAGTC---CCG-CCCTACCTCAGCTGTCCGAGG---GCCGATTAGGCGCCCGC-GAGCT--CATGAGTTGAGATTC-GCCCTCT-GACGCTCTGTAGCCTCCATTGTCGGTCGTCCCCGTCA-CCATGGGTATGTTTTCTCGCAGCGTCAGCC---------------------CCGCC---GC-CGTCGC-TTCTG----GCGCTAACGC--A---------CCTCAGTATTATGATTGGTATG-----------------------------------------------------------------------------------------------------------------------------------------------------------------------------------------------------------------------------------------------------------------------------------------------------------------------------------------------------------------------------------------------------------------------------------------------------------------------------------------------------------------------------------------------------------------------------------------------------------------------------------------------------------------------------------------------------------------------------------------------------------------------------------------------------------------------------------------------------------------------------------------------------------------------------------------------------------------------------------------------------------------------------------------------------------------------------------------------------------------------------------
>Phyllosticta_beaumarisii_CBS_535.87_
GGTGAACCTGCGGAAGGATCATTACTGAGA--TGAAGTAATT-------CCCTCGAAAG--GCCTTCGATT---------------------AGGCCGGCCCC-------------------TCGGGCCGGCCGAAAGA--ACCTCTCGCA-CCCTTGCGTACCTCACCG-TGTTGCTTTGGCGGGCCGACCC-GGTTTCGACCCGGGCGGCCGG-----CG-CCCCCAG--CCCTCAG------CGGCC----AGG---ACGCCT--GGCCAAGTGC--CTGCCAGTACAC---AAAAC-TCCAGCGATTATCC-CGTGCAGTCCTGA-AA-CATCATTAAATTGAATCAAAACTTTCAACAACGGATCTCTTGGTTCTGGCATCGATGAAGAACGCAGCGAAATGCGATAAGTAATGTGAATTGCAGAATTCAGTGAATCATCGAATCTTTGAACGCACATTGCGCCCTCTGGTATTCCGGAGGGCATGCCTGTCCGAGCGTCATTTCAACCCTCAAGCT-CTGCTTGGTATTGGGCGACGTCCGCT--GCCGGACGCGCCTCGAAGACCTCGGCGACGGCGCCACAG-CCTCGAGC---GTAGTAG-T-GAAAT---ATCTCGCTCTGGAGCCGCTGGGCGACGGCC--GCCGGACA-ATCGACCTT--CGGTCT-----GAATTTTCCAAGG------------------------------AAATTTGAAA-GCTGGCACCCTCGGTGCCCGCGTTGTAATTTGTAGAGGATGCTTCGGCGAGGACCCCTGCCTAAGTCCCCTGGAACGGGGCGTCACAGAGGGTGAGAATCCCGTATGTGGCGGGCGGTCCGAGCCATGTGAAGCTCCTTCGACGAGTCGAGTTGTTTGGGAATGCAGCTCTAAATGGGAGGTAAATTTCTTCTAAAGCTAAATATTGGCCAGAGACCGATAGCGCACAAGTAGAGTGATCGAAAGATGAAAAGCACTTTGGAAAGAGAGTTAAAAAGTACGTGAAATTGTTGAAAGGGAAGCGCTTGCAACCAGACTCGCTCGCAGTTGCTCAGCCGGCCTCTTGGCCGGTGTACTCTTCTGCGATCGGGCCAGCATCAGTTCGGGCGGCTGGATAAAGGTGTCGGGAACGTAGCACCCTTCGGGGTGTGTTATAGCCCGGCGCGGAATGCGGCCAGCCTGGACTGAGGAACTCGCTTCGGCAAGGATGCTGGCGTAATGGTTGTAAGCGGCCCGTCTTGAAACACGGACCAAGGAGTCTAACATCTATGCGAGTGTTTGGGTGTCAAACCCATGCGCGTAATGAAAGTGAACGGAGGTGGGAACCCCTCGCGGGGTGCACCATCGACCGATCCTGATGTCTTCGGATGGATTTGAGTAAGAGCATAGCTGTTGGGACCCGAAAGATGGTGAACTATGCCTGAATAGGGTGAAGCCAGAGGAAACTCTGAGGTCAGTCG-CCTCTCAT-TCTCT------------TGG---AGCGC-AG---GGTCGT--------TTGCTCGCCGCGCCACC--TGGTGCCGCCTC--GCC-----TGA---GGTGCA-TTTTTTGGGTGGTGGGG--TCGGGCGCTGCGCTAAGCTGCTTTGGCG---CGTTCGGC-AACG-TCG-CCCAAAGCGGCC----------------------------------CTG-----CG------CATCA--------CCTCAC-----CTTG-GC---CG----TACA-------CATT------------TTTGCTAACG-CCCTCC----CAGGAAGCCGCTGAGCTCGCCAAGGGTTCCTTCAAGTACGCCTGGGTCCT----------------------------------------------------------------------------------------------------------------------------ATGCACCCCGCGCCGTTTTCCGTAAGTC---TTG-ACCTGCCTCAGCCATCCGAGG---GCCGACTAGGCGCCCGG-AAGCT-CCACGAATAGAGCTTT-GCCAGCT-GACGCGCTATAGCATCCATTGTCGGTCGTCCCCGTCA-CCATGGGTATGTCTTCTCGCAGCGTCAGGC---------------------CCGCC---GC-TGTCGC-TTCTG----GCGCTAACGT--A---------CCGCAGCATCATGATTGGCATG-----------------------------------------------------------------------------------------------------------------------------------------------------------------------------------------CGGTCAGTTCAAGGGCGAGATCAAGGTTGAGGACAGCGATCTTGTCGTCAACGGCA-AGAAGGTCCGCTTCTACCAGGAGCGTGACC-CCGC--CAGCATTCCCTGGGCTGAGACTGGTGCCTAC-TACATCGTCGAGTCCACTGGTGTTTTCA------CCACCACCGAGA----AGGCTTCGGCTCACTTGAAGGGTG-----GTG-------CCAAGAAGGTTGTCATCTCTGCTCCTTCTGC--TGACGCCCCCATGTTCGTCATGG-----------GCGTCAACAACGAGACC----TACAAGTCCGACATCAATGTTCTCTCCAACGCTTCCTGCACCACCAAC-TGCCTTGCTC-------------CCCTCGCCAA----------------GGTCATTC-----------ACGAC-AAGTACACCAT--------CATTGAGGCTCT---------------------------------CATGACT--ACTGTCCACT-----CCTACACTGCCACCCAG-AAG-----ACCGTTGACGG-CCCCTCCGCTAAGG---ACTGGCGTGGTGGACGCACTGCTGCTGCCAACATCATCCC----------------------------------------------------------CAGCAGCACCGGGGCTGCCAA---------------GGCTGTCGGAAAGGTCATTCCCGACCTTAACGGCAAG-CTC-------------------------ACCGGCATGG-CTTTCCGTGTCCCTACTGCCAA-CGTCTCCGTCGTCGACCTGA------CTGCTCGCATTGAGAAGGGCGCC-----AGCTACGAGGAGATCAAGCAGA---------------------------
>Phyllosticta_brazilianiae_LGMF330
GGTGAACCTGCGGAAGGATCATTACTGAAT----TAGTAAT--------TCTACCAAAG--GACCTCTAGTAC-------------------CGGGGCCCCCG--------------TAAAAAGGGACCGCGGGAACGG--GACTCCGACACCCCATGTGTACCTTACCA-TGTTGCTTTGGCGGGCCGACCC-GGTTTCGACCCGGGCGGCCGG-----CG-CCCCCAG----CCCAGACT---GGGCC----AGG---ACGCCC--GGCTAAGCGC--CCGCCAGTATAC---AAAACTTCCAGCGATTATTG-GGTGCAGTCCTGATGA-ATTTATTCAATGA-ATTAAAACTTTCAACAACGGATCTCTTGGTTCTGGCATCGATGAAGAACGCAGCGAAATGCGATAAGTAATGTGAATTGCAGAATTCAGTGAATCATCGAATCTTTGAACGCACATTGCGCCCTCTGGTATTCCGGAGGGCATGCCTGTTCGAGCGTCATTAAAAC-CTCAAGCT-CTGCTTGGTATTGGGCGACGTCCGCT--GCCGGACGCGCCTCGAAGACCTCGGCGATGGCGCCTCAG-CCTCGAGC---GTAGTAG-T-AACAT-----CTCGCTTTGGA-GGACTGGGTGCTGGCC--GCCGGACA-ACCGACCTT--CGGTCTA-----------------------------------------------AAATTTGAAA-GCTGGCGCCTTCGGCGTCCGCGTTGTAATTTGTAGAGGATGCTTCGGCGAGGGCTCCTGTCTAAGTCCCCTGGAACGGGGCGTCACAGAGGGTGAGAATCCCGTACGTGGCGGGCAGTCCAAGCCATGTGAAGCTCCTTCGACGAGTCGAGTTGTTTGGGAATGCAGCTCTAAATGGGAGGTAAATTTCTTCTAAAGCTAAATACTGGCCAGAGACCGATAGCGCACAAGTAGAGTGATCGAAAGATGAAAAGCACTTTGGAAAGAGAGTTAAAAAGTACGTGAAATTGTTGAAAGGGAAGCGCTTGCAACCAGACTCGCTCGCAGTTGCTCAGCCGGCCTCTTGGCCGGCGTACTCTTCTGCGATCGGGCCAGCATCAGTTCGGGCGGCCGGATAAAGGTGTCGGGAATGTAGCACCCTTCGGGGTGTGTTATAGCTCGGCGCGGAATGCGGCCAGCCTGGACTGAGGATCTCGCTTCGGCAAGGATGCTGGCGTAATGGTTGTAAGCGGCCCGTCTTGAAACACGGACCAAGGAGTCTAACATCTATGCGAGTGTTTGGGTGTCAAACCCATGCGCGTAATGAAAGTGAACGGAGGTGGGAACCCCTCGCGGGGCGCACCATCGACCGATCCTGATGTCTTCGGATGGATTTGAGTAAGAGCATAGCTGTTGGGACCCGAAAGATGGTGAACTATGCCTGAATAGGGTGAAGCCAGAGGAAACTCTG----CAGTTG-CTTCACAC-TTTCT------------TTG---AGCGC-AG---GG---C-GGC----TCACTCGCCGCGCCACC--TTTGGCCGTCTC--GCT-----CGT---GGGGCA-TCTCT----TGGTGGGG--TCGG--GCTGCGCTAAGCTGCTTTTGCG---CGTTCGGC-AACA-TTG-CCTAAAGCGGCC---GTGTTGCGCCCGAC-GGTCG---------TCCTG-----CG------CACTCA-------CCTCA------TTCG-GT---CG----CACAA------ACTT------------TTTGCTAACG-CCCTCG----CAGGAAGCCGCCGAGCTCGG----------------------------------------------------------------------------------------------------------------------------------------------------------ACGCGCCCCGCGCCGTTTTCCGTAAGTG---CCG-CCCTGCCTCAGCTGTCCGAGG---GCCGATCAGGCGCCTGG-AAGCT-CGATGAGTTGAGATTC-ACCAGCT-GACGCTTTGCAGCCTCCATTGTCGGTCGTCCCCGTCA-CCATGGGTATGTTTTCTCGCAGCGTCAGGC---------------------CCGCC---GC-CGTTGC-TTCTG----GCGCTAACAC--A---------CCCCAGTATCATGATTGGCATG-----------------------------------------------------------------------------------------------------------------------------------------------------------------------------------------CGGTCAGTTCAAGGGCGAGATCAAGGTCGAGGGCAGCGACCTCGTCATCAACGGCA-AGAAGGTCCGCTTCTACCAGGAACGTGACC-CCGC--CAGCATTCCCTGGGGTGAGACCGGCGCCTAC-TACATCGTCGAGTCCACTGGTGTTTTCA------CCACCACCGAGA----AGGCCTCTGCTCACTTGAAGGGCG-----GAG-------CAAAGAAAGTTGTCATCTCTGCTCCTTCTGC--TGACGCCCCCATGTTCGTCATGG-----------GTGTCAACAACGAGAGC----TACAAGTCCGACATCAACGTCCTCTCCAACGCATCCTGCACCACCAAC-TGCCTTGCTC-------------CCCTCGCCAA----------------GGTCATCC-----------ACGAC-AAGTACACCAT--------CATCGAGGGTCT---------------------------------CATGACC--ACTGTTCACT-----CCTACACTGCCACCCAG-AAG-----ACCGTCGATGG-TCCCTCCGCCAAGG---ACTGGCGTGGAGGCCGCACTGCTGCTGCCAACATCATCCC----------------------------------------------------------CAGTAGCACCGGTGCCGCCAA---------------GGCTGTCGGCAAGGTCATCCCCGACCTCAACGGCAAG-CTC-------------------------ACCGGCATGG-CTTTCCGTGTCCCTACGGCCAA-CGTCTCCGTTGTCGATCTCA------CTGCTCGTATTGAGAAGGGCGCC-----AGCTACGAGGAAATCAAGCAGACCATCAAGGCTGCTTCTGAGGGTTCCC
>Phyllosticta_brazilianiae_LGMF334_
GGTGAACCTGCGGAAGGATCATTACTGAAT----TAGTAAT--------TCTACCAAAG--GACCTCTAGTAC-------------------CGGGGCCCCCG--------------TAAAAAGGGACCGCGGGAACGG--GACTCCGACACCCCATGTGTACCTTACCA-TGTTGCTTTGGCGGGCCGACCC-GGTTTCGACCCGGGCGGCCGG-----CG-CCCCCAG----CCCAGACT---GGGCC----AGG---ACGCCC--GGCTAAGCGC--CCGCCAGTATAC---AAAACTTCCAGCGATTATTG-GGTGCAGTCCTGATGA-ATTTATTCAATGA-ATTAAAACTTTCAACAACGGATCTCTTGGTTCTGGCATCGATGAAGAACGCAGCGAAATGCGATAAGTAATGTGAATTGCAGAATTCAGTGAATCATCGAATCTTTGAACGCACATTGCGCCCTCTGGTATTCCGGAGGGCATGCCTGTTCGAGCGTCATTAAAAC-CTCAAGCT-CTGCTTGGTATTGGGCGACGTCCGCT--GCCGGACGCGCCTCGAAGACCTCGGCGATGGCGCCTCAG-CCTCGAGC---GTAGTAG-T-AACAT-----CTCGCTTTGGA-GGACTGGGTGCTGGCC--GCCGGACA-ACCGACCTT--CGGTCTA-----------------------------------------------AAATTTGAAA-GCTGGCGCCTTCGGCGTCCGCGTTGTAATTTGTAGAGGATGCTTCGGCGAGGGCTCCTGTCTAAGTCCCCTGGAACGGGGCGTCACAGAGGGTGAGAATCCCGTACGTGGCGGGCAGTCCAAGCCATGTGAAGCTCCTTCGACGAGTCGAGTTGTTTGGGAATGCAGCTCTAAATGGGAGGTAAATTTCTTCTAAAGCTAAATACTGGCCAGAGACCGATAGCGCACAAGTAGAGTGATCGAAAGATGAAAAGCACTTTGGAAAGAGAGTTAAAAAGTACGTGAAATTGTTGAAAGGGAAGCGCTTGCAACCAGACTCGCTCGCAGTTGCTCAGCCGGCCTCTTGGCCGGCGTACTCTTCTGCGATCGGGCCAGCATCAGTTCGGGCGGCCGGATAAAGGTGTCGGGAATGTAGCACCCTTCGGGGTGTGTTATAGCTCGGCGCGGAATGCGGCCAGCCTGGACTGAGGATCTCGCTTCGGCAAGGATGCTGGCGTAATGGTTGTAAGCGGCCCGTCTTGAAACACGGACCAAGGAGTCTAACATCTATGCGAGTGTTTGGGTGTCAAACCCATGCGCGTAATGAAAGTGAACGGAGGTGGGAACCCCTCGCGGGGCGCACCATCGACCGATCCTGATGTCTTCGGATGGATTTGAGTAAGAGCATAGCTGTTGGGACCCGAAAGATGGTGAACTATGCCTGAATAGGGTGAAGCCAGAGGAAACTCTG----CAGTTG-CTTCACAC-TTTCT------------TTG---AGCGC-AG---GG---C-GGC----TCACTCGCCGCGCCACC--TTTGGCCGTCTC--GCT-----CGT---GGGGCA-TCTCT----TGGTGGGG--TCGG--GCTGCGCTAAGCTGCTTTTGCG---CGTTCGGC-AACA-TTG-CCTAAAGCGGCC---GTGTTGCGCCCGAC-GGTCG---------TCCTG-----CG------CACTCA-------CCTCA------TTCG-GT---CG----CACAA------ACTT------------TTTGCTAACG-CCCTCG----CAGGAAGCCGCCGAGCTCGG----------------------------------------------------------------------------------------------------------------------------------------------------------ACGCGCCCCGCGCCGTTTTCCGTAAGTG---CCG-CCCTGCCTCAGCTGTCCGAGG---GCCGATCAGGCGCCTGG-AAGCT-CGATGAGTTGAGATTC-ACCAGCT-GACGCTTTGCAGCCTCCATTGTCGGTCGTCCCCGTCA-CCATGGGTATGTTTTCTCGCAGCGTCAGGC---------------------CCGCC---GC-CGTTGC-TTCTG----GCGCTAACAC--A---------CCCCAGTATCATGATTGGCATG--------------------------------------------------------------------------------------------------------------------------------------------------------------------------------------------------------------CAAGGTCGAGGGCAGCGACCTCGTCATCAACGGCA-AGAAGGTCCGCTTCTACCAGGAACGTGACC-CCGC--CAGCATTCCCTGGGGTGAGACCGGCGCCTAC-TACATCGTCGAGTCCACTGGTGTTTTCA------CCACCACCGAGA----AGGCCTCTGCTCACTTGAAGGGCG-----GAG-------CAAAGAAAGTTGTCATCTCTGCTCCTTCTGC--TGACGCCCCCATGTTCGTCATGG-----------GTGTCAACAACGAGAGC----TACAAGTCCGACATCAACGTCCTCTCCAACGCATCCTGCACCACCAAC-TGCCTTGCTC-------------CCCTCGCCAA----------------GGTCATCC-----------ACGAC-AAGTACACCAT--------CATCGAGGGTCT---------------------------------CATGACC--ACTGTTCACT-----CCTACACTGCCACCCAG-AAG-----ACCGTCGATGG-TCCCTCCGCCAAGG---ACTGGCGTGGAGGCCGCACTGCTGCTGCCAACATCATCCC----------------------------------------------------------CAGTAGCACCGGTGCCGCCAA---------------GGCTGTCGGCAAGGTCATCCCCGACCTCAACGGCAAG-CTC-------------------------ACCGGCATGG-CTTTCCGTGTCCCTACGGCCAA-CGTCTCCGTTGTCGATCTCA------CTGCTCGTATTGAGAAGGGCGCC-----AGCTACGAGGAAATCAAGCAGACCATCAAGGCTGCTTCTGAGGGTTCCC
>Phyllosticta_elongata_CBS_126.22__
GGTGAACCTGCGGAAGGATCATTACTGAAA--TGTAATAACTT------CTATTGAAAG--GTTCCAGAG-----------------------------------------------TAGGCGCTACAACGCCGAAATG---ACCTTCTCA-CCCTTGTGTACT-CACTA-TGTTGCTTTGGCGGGTCGACCT-GGTTCCGACCCAGGCGGCCGG-----CG-CCCCCAG--CCTTAAC------TGGCC----AGG---ACGCCC--GGCTAAGTGC--CCGCCAGTATAC---AAAAC-TCAAGAATTCATTT-TGTGAAGTCCTGA-TA-TATCATTTAATTG-ATTAAAACTTTCAACAACGGATCTCTTGGTTCTGGCATCGATGAAGAACGCAGCGAAATGCGATAAGTAATGTGAATTGCAGAATTCAGTGAATCATCGAATCTTTGAACGCACATTGCGCCCTCTGGTATTCCGGAGGGCATGCCTGTTCGAGCGTCATTTCAACCCTCAAGCT-CTGCTTGGTATTGGGCAACGTCCGCT--GCCGGACGTGCCTTGAAGACCTCGGCGACGGCGTCCTAG-CCTCGAGC---GTAGTAG-T-AAAAT---ATCTCGCTTTGGA-GTGCTGGGCGACGGCC--GCCGGACA-ATCGACCTT--CGGTCT------ATTTTTCCAAGGTTGACCTCGGATCAGGTAGGGATACCCGCTAAATTTGAAA-GCTGGCGTCTTCGACGTCCGCGTTGTAATTTGTAGAGGATGCTTCGGCGAAGACTCCTGCCTAAGTCCCCTGGAACGGGGCGTCATAGAGGGTGAGAATCCCGTATGTGGCGGGCAGTCTAAGCCATGTGAAGCTCCTTCGACGAGTCGAGTTGTTTGGGAATGCAGCTCTAAATGGGAGGTAAATTTCTTCTAAAGCTAAATATTGGCCAGAGACCGATAGCGCACAAGTAGAGTGATCGAAAGATGAAAAGCACTTTGGAAAGAGAGTTAAAAAGTACGTGAAATTGTTGAAAGGGAAGCGCTTGCAACCAGACTCGCTCGTAGTTGCTCAGCCGGCCTCTTGGCCGGTGTACTCTTCTACGATCGGGCCAGCATCAGTTCGGGCGGCAGGATAAAGGTGTCGGGAATGTAGCACCCTTCGGGGTGTGTTATAGCCCGGCGCGGAATGCTGCCAGCCTGGACTGAGGATCTCGCTTCGGCAAGGATGCTGGCGTAATGGTTGTAAGCGGCCCGTCTTGAAACACGGACCAAGGAGTCTAACATCTATGCGAGTGTTTGGGTGTCAAACCCATGCGCGTAATGAAAGTGAACGGAGGTGGGAACCCCTCACGGGGTGCACCATCGACCGATCCTGATGTCTTCGGATGGATTTGAGTAAGAGCATAGCTGTTGGGACCCGAAAGATGGTGAACTATGCCTGAATAGGGTGAAGCCAGAGGAAACTCTGAGGTCAGTCG-CCTCACAT-TTTCT------------TTG---AGCGC-AG---GG---C-GGA----TCGCTCGTCGCGCCACC--TGGTGCCGCCTC--GCC-----TGA---GGGGCA-TTTTTTGGGTGGTGGGG--TCGGGCGCTACGCTAAGCTGCTTTGGCG---CCTTCGCC-AACA-TGG-CCCAAAGCAGCC----------------------------------CTG-----CG------CGTCA--------CTTCAC-----TTGC-GT---CG----CACAA------CA-T------------TTTGCTAACG-CCCTCC----CAGGAAGCCGCCGAGCTCGGTAAGGGTCCCTTCAAGTA----------------------------------------------------------------------------------------------------------------------------------------ACGCGCCCCGCGCTGTTTTCCGTAAGTC---CCG-CCCTGCCTCAGCTGTCCGAGG---GCCGATTAGGCGCCCGG-AAGCT-CGATGAGTTGAGATTT-GCCAACT-GACGCGCTACAGCCTCCATTGTCGGTCGTCCCCGTCA-CCATGGGTATGTTTTCTCGCAGCGTCAGGC---------------------CCGCC---GC-CGTCGC-TTCTG----GCGCTAACGC--C---------CCGCAGTATCATGATTGGCATG-----------------------------------------------------------------------------------------------------------------------------------------------------------------------------------------CGGTCAGTTCAAGGGCGAGATCAAGGTCGAGGGCAGCGACCTCGTCATCAACGGCA-AGAAGGTCCGCTTCTACCAGGAGCGTGACC-CCGC--CAGCATCCCCTGGGCTGAGACCGGTGCCTAC-TACATCGTCGAGTCCACTGGTGTTTTCA------CCACCACCGAGA----AGGCCTCTGCTCACTTGAAGGGCG-----GTG-------CCAAGAAGGTTGTCATCTCTGCTCCTTCGGC--TGACGCCCCCATGTTCGTCATGG-----------GCGTCAACAACGAGACC----TACAAGTCCGACATCAACGTCCTCTCCAACGCTTCTTGCACCACCAAC-TGCCTTGCTC-------------CCCTCGCCAA----------------GGTCATCC-----------ACGAC-AAGTACACCAT--------CGTTGAGGGTCT---------------------------------CATGACC--ACTGTCCACT-----CCTACACTGCCACCCAG-AAG-----ACCGTTGACGG-TCCCTCCGCCAAGG---ACTGGCGTGGTGGCCGCACTGCTGCTGCCAACATCATCCC----------------------------------------------------------CAGCAGCACCGGTGCCGCTAA---------------GGCTGTCGGCAAGGTCATTCCCGACCTCAACGGCAAG-CTC-------------------------ACCGGCATGG-CTTTCCGTGTCCCCACTGCCAA-CGTCTCCGTTGTCGACCTGA------CTGCCCGCATTGAGAAGGGTGCC-----AGCTACGAGGAGATCAAGCAGA---------------------------
>Phyllosticta_capitalensisstrain_CBS_114751_
GGTGAACCTGCGGAAGGATCATTACTGAAA--TGTAATAACTT------CTATTGAAAG--GTTCCAGAG-----------------------------------------------TAGGCGCTACAACGCCGAAATG---ACCTTCTCA-CCCTTGTGTACT-CACTA-TGTTGCTTTGGCGGGTCGACCT-GGTTCCGACCCAGGCGGCCGG-----CG-CCCCCAG--CCTTAAC------TGGCC----AGG---ACGCCC--GGCTAAGTGC--CCGCCAGTATAC---AAAAC-TCAAGAATTCATTT-TGTGAAGTCCTGA-TA-TATCATTTAATTG-ATTAAAACTTTCAACAACGGATCTCTTGGTTCTGGCATCGATGAAGAACGCAGCGAAATGCGATAAGTAATGTGAATTGCAGAATTCAGTGAATCATCGAATCTTTGAACGCACATTGCGCCCTCTGGTATTCCGGAGGGCATGCCTGTTCGAGCGTCATTTCAACCCTCAAGCT-CTGCTTGGTATTGGGCAACGTCCGCT--GCCGGACGTGCCTTGAAGACCTCGGCGACGGCGTCCTAG-CCTCGAGC---GTAGTAG-T-AAAAT---ATCTCGCTTTGGA-GTGCTGGGCGACGGCC--GCCGGACA-ATCGACCTT--CGGTCTA-----------------------------------------------AAATTTGAAA-GCTGGCGTCTTCGACGTCCGCGTTGTAATTTGTAGAGGATGCTTCGGCGAAGACTCCTGCCTAAGTCCCCTGGAACGGGGCGTCATAGAGGGTGAGAATCCCGTATGTGGCGGGCAGTCTAAGCCATGTGAAGCTCCTTCGACGAGTCGAGTTGTTTGGGAATGCAGCTCTAAATGGGAGGTAAATTTCTTCTAAAGCTAAATATTGGCCAGAGACCGATAGCGCACAAGTAGAGTGATCGAAAGATGAAAAGCACTTTGGAAAGAGAGTTAAAAAGTACGTGAAATTGTTGAAAGGGAAGCGCTTGCAACCAGACTCGCTCGTAGTTGCTCAGCCGGCCTCTTGGCCGGTGTACTCTTCTACGATCGGGCCAGCATCAGTTCGGGCGGCAGGATAAAGGTGTCGGGAATGTAGCACCCTTCGGGGTGTGTTATAGCCCGGCGCGGAATGCTGCCAGCCTGGACTGAGGATCTCGCTTCGGCAAGGATGCTGGCGTAATGGTTGTAAGCGGCCCGTCTTGAAACACGGACCAAGGAGTCTAACATCTATGCGAGTGTTTGGGTGTCAAACCCATGCGCGTAATGAAAGTGAACGGAGGTGGGAACCCCTCACGGGGTGCACCATCGACCGATCCTGATGTCTTCGGATGGATTTGAGTAAGAGCATAGCTGTTGGGACCCGAAAGATGGTGAACTATGCCTGAATAGGGTGAAGCCAGAGGAAACTCTG----CAGTCG-CCTCACAT-TTTCT------------TTG---AGCGC-AG---GG---C-GGA----TCGCTCGTCGCGCCACC--TGGTGCCGCCTC--GCC-----TGA---GGGGCA-TTTTTTGGGTGGTGGGG--TCGGGCGCTACGCTAAGCTGCTTTGGCG---CCTTCGCC-AACA-TGG-CCCAAAGCAGCC----------------------------------CTG-----CG------CGTCA--------CTTCAT-----TTGC-GT---CG----CACAA------CA-T------------TTTGCTAACG-CCCTCC----CAGGAAGCCGCCGA----------------------------------------------------------------------------------------------------------------------------------------------------------------ACGCGCCCCGCGCTGTTTTCCGTAAGTC---CCG-CCCTGCCTCAGCTGTCCGAGG---GCCGATTAGGCGCCCGG-AAGCT-CGATGAGTTGAGATTT-GCCAACT-GACGCGCTACAGCCTCCATTGTCGGTCGTCCCCGTCA-CCATGGGTATGTTTTCTCGCAGCGTCAGGC---------------------CCGCC---GC-CGTCGC-TTCTG----GCGCTAACGC--C---------CCGCAGTATCATGATTGGCATG-----------------------------------------------------------------------------------------------------------------------------------------------------------------------------------------CGGTCAGTTCAAGGGCGAGATCAAGGTCGAGGGCAGCGACCTCGTCATCAACGGCA-AGAAGGTCCGCTTCTACCAGGAGCGTGACC-CCGC--CAGCATCCCCTGGGCTGAGACCGGTGCCTAC-TACATCGTCGAGTCCACTGGTGTTTTCA------CCACCACCGAGA----AGGCCTCTGCTCACTTGAAGGGCG-----GTG-------CCAAGAAGGTTGTCATCTCTGCTCCTTCGGC--TGACGCCCCCATGTTCGTCATGG-----------GCGTCAACAACGAGACC----TACAAGTCTGACATCAACGTCCTCTCCAACGCTTCTTGCACCACCAAC-TGCCTTGCTC-------------CCCTTGCCAA----------------GGTCATCC-----------ACGAC-AAGTACACCAT--------CGTTGAGGGTCT---------------------------------CATGACC--ACTGTCCACT-----CCTACACTGCCACCCAG-AAG-----ACCGTTGACGG-TCCCTCCGCTAAGG---ACTGGCGTGGTGGCCGCACTGCTGCTGCCAACATCATCCC----------------------------------------------------------CAGCAGCACTGGTGCCGCTAA---------------GGCTGTCGGCAAGGTCATTCCCGACCTCAACGGCAAG-CTC-------------------------ACCGGCATGG-CTTTCCGTGTCCCCACTGCCAA-CGTCTCCGTTGTCGACCTGA------CTGCCCGCATTGAGAAGGGTGCC-----AGCTACGAGGAGATCAAGCAGACCATCAAGGCTGCCTCCGAGGGTCCCC
>Phyllosticta_carochlae_CGMCC_3.17317_
GGTGAACCTGCGGAAGGATCATTACTGAAA----TAGTAATTCTTT---TTTTTGAAAG--GTCTTCGAGTAGG------------------CTGCAAGGCCC--------------AAAGAACCT-----------------CTCTCTCA-CCCTTGTGTACCTTACCA-TGTTGCTTTGGCGGGCCGACCC-GGTTTCGACCCGGGCGGCCGG-----CG-CCCCCAG--CCCTGAC------GGGCG----AGG---GCGCCA--GGCTAAGTGC--CCGCCAGTATAC---AAAAC-TCAAGCGATTATTT-TGTGAAGTCCTGA-TA-TATCATTCAATTG-ATTAAAACTTTCAACAACGGATCTCTTGGTTCTGGCATCGATGAAGAACGCAGCGAAATGCGATAAGTAATGTGAATTGCAGAATTCAGTGAATCATCGAATCTTTGAACGCACATTGCGCCCTCTGGTATTCCGGAGGGCATGCCTGTTCGAGCGTCATTTCAACCCTCAAGCT-CTGCTTGGTATTGGGCGACGTCCGCT--GCCGGACGCGCCTCGAAGACCTCGGCGACGGCGTCTCAG-TCTCGAGC---GTAGTAG-T-AACAT-----CTCGCTTTGGA-GCGCTGGGCGACGGCC--GCCGGACA-ATCGACCTT--CGGTCT-----ATTATTTCCAAGGTTGACCTCGGATCAGGTAGGGATACCCGCT------------------------------------------------------------------------------------------------------------------------------------------------------------------------------------------------------------------------------------------------------------------------------------------------------------------------------------------------------------------------------------------------------------------------------------------------------------------------------------------------------------------------------------------------------------------------------------------------------------------------------------------------------------------------------------------------------------------------------------------------------------------------CAGTCG-CCTCACAT-TTTCT------------TTG---AGCGC-AG---GG---C-GGA----TCGCTCGTCGCGCCACC--TGGTGCCGCCTC--GCC-----TGA---GGGGCA-TTTTTTGGGTGGTGGGG--TCGGGCGCTACGCTAAGCTGCTTTGGCG---CCTTCGCC-AACA-TGG-CCCAAAGCAGCC----------------------------------CTG-----CG------CGTCA--------CTTCAT-----TTGC-GT---CG----CACAA------CA-T------------TTTGCTAACG-CCCTCC----CAGGAAGCCGCCGAGCTCGG----------------------------------------------------------------------------------------------------------------------------------------------------------ACGCGCCCCGCGCTGTTTTCCGTAAGTC---CCG-CCCTGCCTCAGCAGTCCGAGG---GCCGATTAGGCGCCCGG-AAGCT-CGATGAGTTGAGATTT-GCCAACT-GACGCGCTACAGCCTCCATTGTCGGTCGTCCCCGTCA-CCATGGGTATGTTTTCTCGCAGCGTCAGGC---------------------CCGCC---GC-CGTCGC-TTCTG----GCGCTAACGC--C---------CCGCACTATCATGATTGGCATG-----------------------------------------------------------------------------------------------------------------------------------------------------------------------------------------CGGTCAGTTCAAGGGCGAGATCAAGGTCGAGGGCAGCGACCTCGTCATCAACGGCA-AGAAGGTCCGCTTCTACCAGGAGCGTGACC-CCGC--CAGCATCCCCTGGGCTGAGACCGGTGCCTAC-TACATCGTCGAGTCCACTGGTGTTTTCA------CCACCACCGAGA----AGGCCTCTGCTCACTTGAAGGGCG-----GTG-------CCAAGAAGGTTGTCATCTCTGCTCCTTCGGC--TGACGCCCCCATGTTCGTCATGG-----------GCGTCAACAACGAGACC----TACAAGTCTGACATCAACGTCCTCTCCAACGCTTCTTGCACCACCAAC-TGCCTTGCTC-------------CCCTTGCCAA----------------GGTCATCC-----------ACGAC-AAGTACACCAT--------CGTTGAGGGTCT---------------------------------CATGACC--ACTGTCCACT-----CCTACACTGCCACCCAG-AAG-----ACCGTTGACGG-TCCCTCCGCTAAGG---ACTGGCGTGGTGGCCGCACTGCTGCTGCCAACATCATCCC----------------------------------------------------------CAGCAGCACTGGTGCCGCTAA---------------GGCTGTCGGCAAGGTCATTCCCGACCTCAACGGCAAG-CTC-------------------------ACCGGCATGG-CTTTCCGTGTCCCCACTGCCAA-CGTCTCCGTTGTCGACCTGA------CTGCCCGCATTGAGAAGGGTGCC-----AGCTACGAGGAGATCAAGCAGA---------------------------
>Phyllosticta_cavendishii_BRIP_57384_
----------------------------------------------------------------------------------------------------------------------------------------------------------------------------------------GGCCGACCC-GGTTTCGACCCGGGCGGCCGG-----CG-GCCCCAG---CCTTATC-----CGGCC----AGG---ACGTCC--GGCCAAGCGC--CCGCCAGTCTAC---AAGAC-TCAAGC-ATCATTC-CGTGAAGTCCTGA-CG-CACCATTCAATTG-ACTAAAACTTTCAACAACGGATCTCTCGGTTCCGGCATCGATGAAGAACGCAGCGAAATGCGATAAGTAATGTGAATTGCAGAATTCAGTGAATCATCGAATCTTTGAACGCACATTGCGCCCTCTGGTATTCCGGGGGGCATGCCTGTTCGAGCGTCATTTCACCCCTCAAGCTACTGCTTGGTGTTGGGCGACGTCCGCT--GCCGGACGCGCCTCGAAGACCTCGGCGACGGCGTCTCGG-CCTCGAGC---GTAGTAG-T-AAAAC---ATCTCGCTCTGGA-GCGCCGGACGGCGGCC--GCCG----------------------------------------------------------------------AAATTTGAAA-GCTGGCGTCTCCGACGTCCGCGTTGTAATTTGTAGAGGACGCTTCGGCGAAGACTCCTGCCTAAGTCCCCTGGAACGGGGCGTCACAGAGGGTGAGAATCCCGTACGTGGCGGGCGGTCCGAGCCGTGTGAAGCTCCTTCGACGAGTCGAGTTGTTTGGGAATGCAGCTCTAAATGGGAGGTAAATTTCTTCTAAAGCTAAATATTGGCCGGAGACCGATAGCGCACAAGTAGAGTGATCGAAAGATGAAAAGCACTTTGGAAAGAGAGTTAAAAAGTACGTGAAATTGTTGAAAGGGAAGCGCTTGCAACCAGACTCGCCCGCAGTTGCTCGGCCGGCCTCTTGGCCGGCGCACTCTTCTGCGGTCGGGCCAGCATCGGTTCGGGCGGCCGGACAAAGGTGTCGGGAACGTAGCACCCTTCGGGGTGTGTTATAGCCCGTCGCGGAATGCGGCCAGCCTGGACCGAGGATCTCGCTCCGGCAAGGATGCTGGCGTAATGGTTGTAAGCGGCCCGTCTTGAAACACGGACCAAGGAGTCTAACATCTATGCGAGTGCTTGGGTGTCAAACCCGTGCGCGTAATGAAAGTGAACGGAGGTGGGAACCCTTCGCGGGGCGCACCATCGACCGATCCTGATGTCTTCGGATGGATTTGAGTAAGAGCATAGCTGTTGGGACCCGAAAGATGGTGAACTATGCCTGAATAGGGTGAAGCCAGAGGAAACTCTG---TCAGTCG-TCTCACAT-TTTCT------------CTA---AGCGC-AG---GG---CGGG-----TCGCCCGTCGCGCCACC--TGGTGCCG-CTC--GCC-----TGC---GGGGCA-TTTTTTGGGTGGTGGGG--TTAGGCGCTGCGCTAAGCTGCTTTGGCG---CATTCGCC-AACA-TGG-CCCGAAGCAGCT----------------------------------CTG-----CG------CGTCA--------CTTCAC-----CTGC-GT---CA----CACAA------CA-T------------TTTGCTAACT-CCCTCC----CAGGAAGCCGCCGAGCTC------------------------------------------------------------------------------------------------------------------------------------------------------------ACGCGCCCCGTGCTGTTTTTCGTAAGTG---CCG-CCCTTCCTCAGCTGTCCGAGG---GCCGATTAGGCGCCCGG-AAGGC-CGTTGAGTTGAGATTC-ATCCACT-GACGCGCTCCAGCTTCCATTGTCGGTCGTCCCCGTCA-TCATGGGTATGTTTTCTCTCAGCGTCAGGC---------------------CCGCC-------GTCGC-TTCTG----GCGCTAACAC--A---------CCGCAGTATTATGATTGGC---AGCTAATTTGAGAACTAGAGTCGAGCACCAGGATGTCGACATTGTCGCCGTCAACGACCCTTTCATTGACCCCACCTACGCTGTACGTATACC--------CAAACAT---GACCCCAGAAATATCATGGCCATTGGCTGAC-A---CTTTCAGGCCTACATGCTCAA-GTATGACTCGACCCA-CGGCCAGTTCAAGGGCGAGATCAAGGTCGAGGGCAGCGACCTCGTCATCAACGGCA-AGAAGGTCCGCTTCTACCAGGAGCGTGACC-CCGC--CAGCATCCCCTGGGCTGAGACCGGTGCCTAC-TACATCGTCGAGTCCACTGGTGTTTTCA------CCACCACCGAGA----AGGCCTCTGCTCACTTGAAGGGCG-----GTG-------CCAAGAAGGTCGTCATTTCTGCTCCTTCGGC--TGACGCCCCCATGTTCGTCATGG-----------GCGTCAACAACGAGACC----TACAAGTCCGACATCAAGGTCCTCTCCAACGCTTCTTGCACCACCAAC-TGCCTTGCTC-------------CCCTCGCCAA----------------GGTGATCC-----------ACGAC-AAGTATACCAT--------CGTCGAGGGTCT---------------------------------CATGACC--ACTGTCCACT-----CCTACACTGCCACCCAG-AAG-----ACCGTTGACGG-TCCCTCCGCTAAGG---ACTGGCGTGGTGGCCGTACTGCTGCTGCCAACATAATTCC----------------------------------------------------------CAGCAGCACTGGTGCCGCCAA---------------GGCCGTCGGCAAGGTCATTCCCGACCTCAATGGCAAG-CTC-------------------------ACTGGCATGG-CTTTCCGTGTCCCCACTGCGAA-CGTCTCCGTTGTCGACCTGA------CTGCCCGCATTGAGAAGGGCGCC-----AGCTACGAGGAGATCAAGCAGACCATCAAGGCTGCCTCCGAGGGTCCCC
>Phyllosticta_cavendishii_BRIP_57383_
----------------------------------------------------------------------------------------------------------------------------------------------------------------------------------------GGCCGACCC-GGTTTCGACCCGGGCGGCCGG-----CG-GCCCCAG---CCTTATC-----CGGCC----AGG---ACGTCC--GGCCAAGCGC--CCGCCAGTCTAC---AAGAC-TCAAGC-ATCATTC-CGTGAAGTCCTGA-CG-CACCATTCAATTG-ACTAAAACTTTCAACAACGGATCTCTCGGTTCCGGCATCGATGAAGAACGCAGCGAAATGCGATAAGTAATGTGAATTGCAGAATTCAGTGAATCATCGAATCTTTGAACGCACATTGCGCCCTCTGGTATTCCGGGGGGCATGCCTGTTCGAGCGTCATTTCACCCCTCAAGCTACTGCTTGGTGTTGGGCGACGTCCGCT--GCCGGACGCGCCTCGAAGACCTCGGCGACGGCGTCTCGG-CCTCGAGC---GTAGTAG-T-AAAAC---ATCTCGCTCTGGA-GCGCCGGACGGCGGCC--GCCG----------------------------------------------------------------------AAATTTGAAA-GCTGGCGTCTCCGACGTCCGCGTTGTAATTTGTAGAGGACGCTTCGGCGAAGACTCCTGCCTAAGTCCCCTGGAACGGGGCGTCACAGAGGGTGAGAATCCCGTACGTGGCGGGCGGTCCGAGCCGTGTGAAGCTCCTTCGACGAGTCGAGTTGTTTGGGAATGCAGCTCTAAATGGGAGGTAAATTTCTTCTAAAGCTAAATATTGGCCGGAGACCGATAGCGCACAAGTAGAGTGATCGAAAGATGAAAAGCACTTTGGAAAGAGAGTTAAAAAGTACGTGAAATTGTTGAAAGGGAAGCGCTTGCAACCAGACTCGCCCGCAGTTGCTCGGCCGGCCTCTTGGCCGGCGCACTCTTCTGCGGTCGGGCCAGCATCGGTTCGGGCGGCCGGACAAAGGTGTCGGGAACGTAGCACCCTTCGGGGTGTGTTATAGCCCGTCGCGGAATGCGGCCAGCCTGGACCGAGGATCTCGCTCCGGCAAGGATGCTGGCGTAATGGTTGTAAGCGGCCCGTCTTGAAACACGGACCAAGGAGTCTAACATCTATGCGAGTGCTTGGGTGTCAAACCCGTGCGCGTAATGAAAGTGAACGGAGGTGGGAACCCTTCGCGGGGCGCACCATCGACCGATCCTGATGTCTTCGGATGGATTTGAGTAAGAGCATAGCTGTTGGGACCCGAAAGATGGTGAACTATGCCTGAATAGGGTGAAGCCAGAGGAAACTCTG---TCAGTCG-TCTCACAT-TTTCT------------CTA---AGCGC-AG---GG---C-GGG----TCGCCCGTCGCGCCACC--TGGTGCCG-CTC--GCC-----TGC---GGGGCA-TTTTTTGGGTGGTGGGG--TTAGGCGCTGCGCTAAGCTGCTTTGGCG---CATTCGCC-AACA-TGG-CCCGAAGCAGCT----------------------------------CTG-----CG------CGTCA--------CTTCAC-----CTGC-GT---CA----CACAA------CA-T------------TTTGCTAACT-CCCTCC----CAGGAAGCCGCCGAGCTC------------------------------------------------------------------------------------------------------------------------------------------------------------ACGCGCCCCGTGCTGTTTTTCGTAAGTG---CCG-CCCTTCCTCAGCTGTCCGAGG---GCCGATTAGGCGCCCGG-AAGGC-CGTTGAGTTGAGATTC-ATCCACT-GACGCGCTCCAGCTTCCATTGTCGGTCGTCCCCGTCA-TCATGGGTATGTTTTCTCTCAGCGTCAGGC---------------------CCGCC-------GTCGC-TTCTG----GCGCTAACAC--A---------CCGCAGTATTATGATTGGC---AGCTAATTTGAGAACTAGAGTCGAGCACCAGGATGTCGACATTGTCGCCGTCAACGACCCTTTCATTGACCCCACCTACGCTGTACGTATACC--------CAAACAT---GACCCCAGAAATATCATGGCCATTGGCTGAC-A---CTTTCAGGCCTACATGCTCAA-GTATGACTCGACCCA-CGGCCAGTTCAAGGGCGAGATCAAGGTCGAGGGCAGCGACCTCGTCATCAACGGCA-AGAAGGTCCGCTTCTACCAGGAGCGTGACC-CCGC--CAGCATCCCCTGGGCTGAGACCGGTGCCTAC-TACATCGTCGAGTCCACTGGTGTTTTCA------CCACCACCGAGA----AGGCCTCTGCTCACTTGAAGGGCG-----GTG-------CCAAGAAGGTCGTCATTTCTGCTCCTTCGGC--TGACGCCCCCATGTTCGTCATGG-----------GCGTCAACAACGAGACC----TACAAGTCCGACATCAAGGTCCTCTCCAACGCTTCTTGCACCACCAAC-TGCCTTGCTC-------------CCCTCGCCAA----------------GGTGATCC-----------ACGAC-AAGTATACCAT--------CGTCGAGGGTCT---------------------------------CATGACC--ACTGTCCACT-----CCTACACTGCCACCCAG-AAG-----ACCGTTGACGG-TCCCTCCGCTAAGG---ACTGGCGTGGTGGCCGTACTGCTGCTGCCAACATAATTCC----------------------------------------------------------CAGCAGCACTGGTGCCGCCAA---------------GGCCGTCGGCAAGGTCATTCCCGACCTCAATGGCAAG-CTC-------------------------ACTGGCATGG-CTTTCCGTGTCCCCACTGCGAA-CGTCTCCGTTGTCGACCTGA------CTGCCCGCATTGAGAAGGGCGCC-----AGCTACGAGGAGATCAAGCAGACCATCAAGGCTGCCTCCGAGGGTCCCC
>Phyllosticta_cordylinophila_MFLUCC10-0166_
GGTGAACCTGCGGAAGGATCATTACTGAAA--TGTAATAACT-------TCTCTGAAAG--GTCTTCGAT-----------------------------------------------TAGGCGCAA----GCCGAAAGA--ACCTCTCTCA-CCCTTGTGTACC-CACTA-TGTTGCTTTGGCGGGCCGACCC-GGTTCTGACCCGGGCGGCCGG-----CG-CCCCCAG--CCTCTCGC-----AGGCC----AGG---ACGCCC--GGCTAAGTGC--CCGCCAGTATAC---AAAAC-TCAAGCGATTATTT-TGTGAAGTCCTGA-TA-TATCATTCAATTG-ATTAAAACTTTCAACAACGGATCTCTTGGTTCTGGCATCGATGAAGAACGCAGCGAAATGCGATAAGTAATGTGAATTGCAGAATTCAGTGAATCATCGAATCTTTGAACGCACATTGCGCCCTCTGGTATTCCGGAGGGCATGCCTGTTCGAGCGTCATTTCAACCCTCAAGCT-CTGCTTGGTATTGGGCGACGTCCGCT--GCCGGACGCGCCTCGAAGACCTCGGCGACGGCGTCATAG-CCTCGAGC---GTAGTAG-T-AAAAT---ATCTCGCTTTGGA-GTGCTGGGCGACGGCC--GCCGGACA------------------------------------------------------------------AAATTTGAAA-TCTGGCGC-----AAGCCCGAGTTGTAATTTGTAGAGGATGCTTCTGGGTAGCGGCCGGTCTAAGTTCCTTGGAACAGGACGTCACAGAGGGTGAGAATCCCGTATGTGGCGGGCCGTCTAAGCCATGTGAAGCTCCTTCGACGAGTCGAGTTGTTTGGGAATGCAGCTCTAAATGGGAGGTAAATTTCTTCTAAAGCTAAATATTGGCCAGAGACCGATAGCGCACAAGTAGAGTGATCGAAAGATGAAAAGCACTTTGGAAAGAGAGTTAAAAAGTACGTGAAATTGTTGAAAGGGAAGCGCTTGCAACCAGACTCGCTCGCAGTTGCTCAGCCGGCCTCTTGGCCGGTGTACTCTTCTGCGATCGGGCCAGCATCAGTTCGGGCGGCCGGATAAAGGTGTCGGGAATGTAGCACCCTTCGGGGTGTGTTATAGCCCGGCGCGGAATGCGGCCAGCCTGGACTGAGGATCTCGCTTCGGCAAGGATGCTGGCGTAATGGTTGTAAGCGGCCCGTCTTGAAACACGGACCAAGGAGTCTAACATCTATGCGAGTGTTTGGGTGTCAAACCCCTACGCGTAATGAAAGTGAACGGAGGTGGGAACCCCTCGCGGGGTGCACCATCGACCGATCCTGATGTCTTCGGATGGATTTGAGTAAGAGCATAGCTGTTGGGACCCGAAAGATGGTGAACTATGCCTGAATAGGGTGAAGCCAGAGGAAACTCTG----CAGTCG-CCTCACAT-TTTCT------------TTG---AGCGC-AG---GG---CGGA-----TCGCTCGTCGCGCCACC--TGGTGCCGCCTC--GCC-----TGA---GGGGCA--TTTTTGGGTGGTGGGG--TCGGGCGCTACGCTAGACTGCTTTGGCG---CCTTCGCC-AACA-TGG-CCCAAAGCAGCC----------------------------------CTG-----CG------CATCA--------CCTCAC------TCGCGT---CG----CACAG------CA-T------------TTCGCTAACG-CCCTCC----AAGGAAGCCGCCGAGCTCGG----------------------------------------------------------------------------------------------------------------------------------------------------------ACGCGCCCCGCGCTGTTTTCCGTAAGTT---CCG-CCCTGCCTCAGCTGTCCAAGG---GCCGATTAGGCGCCGGG-AAGCT-CGATGAGTTGAGATTT-GCCCACT-GACGCGCTACAGCCTCCATTGTCGGCCGTCCCCGTCA-CCATGGGTATGTTTTCTCGCAGCGTCAGGC---------------------CCTCC---GC-CGTCGC-TTCTG----GCGCTAACGC--A---------CCGCAGTATCATGATTGGCATG-----------------------------------------------------------------------------------------------------------------------------------------------------------------------------------------CGGTCAGTTCAAGGGCGAGATCAAGGTCGAGGGCAGCGACCTCGTCATCAACGGCA-AGAAGGTCCGCTTCTACCAGGAGCGTGACC-CCGC--CAGCATCCCCTGGGCTGAGACCGGTGCCTAC-TACATCGTCGAGTCCACTGGTGTTTTCA------CCACCACCGAGA----AGGCCTCTGCTCACTTGAAGGGCG-----GTG-------CCAAGAAGGTTGTCATCTCTGCTCCTTCGGC--TGACGCCCCCATGTTCGTCATGG-----------GCGTCAACAACGAGAAG----TACAAGTCCGACATCAACGTCCTCTCCAACGCTTCTTGCACCACCAAC-TGCCTTGCTC-------------CCCTCGCCAA----------------GGTCATCC-----------ACGAC-AAGTACACCAT--------CATTGAGGGTCT---------------------------------CATGACC--ACTGTCCACT-----CCTACACTGCCACCCAG-AAG-----ACCGTTGACGG-TCCCTCCGCTAAGG---ACTGGCGTGGTGGTCGCACTGCTGCTGCCAACATCATCCC----------------------------------------------------------CAGCAGCACTGGTGCCGCCAA---------------GGCTGTCGGCAAGGTCATTCCCGACCTCAACGGCAAG-CTC-------------------------ACCGGCATGG-CTTTCCGTGTCCCCACTGCCAA-CGTCTCCGTTGTCGACCTGA------CTGTCCGCATTGAGAAGGGTGCC-----AGCTACGAGGAGATCAAGCAGA---------------------------
>Phyllosticta_cordylinophila_MFLUCC_12-0014_
GGTGAACCTGCGGAAGGATCATTACTGAAA--TGTAATAACT-------TCTCTGAAAG--GTCTTCGATTAGG-------------------------------------------CGCAAGCCG--------AAAGA--ACCTCTCTCA-CCCTTGTGTACC-CACTA-TGTTGCTTTGGCGGGCCGACCC-GGTTCTGACCCGGGCGGCCGG-----CG-CCCCCAG--CCTCTCGC-----AGGCC----AGG---ACGCCC--GGCTAAGTGC--CCGCCAGTATAC---AAAAC-TCAAGCGATTATTT-TGTGAAGTCCTGA-TA-TATCATTCAATTG-ATTAAAACTTTCAACAACGGATCTCTTGGTTCTGGCATCGATGAAGAACGCAGCGAAATGCGATAAGTAATGTGAATTGCAGAATTCAGTGAATCATCGAATCTTTGAACGCACATTGCGCCCTCTGGTATTCCGGAGGGCATGCCTGTTCGAGCGTCATTTCAACCCTCAAGCT-CTGCTTGGTATTGGGCGACGTCCGCT--GCCGGACGCGCCTCGAAGACCTCGGCGACGGCGTCATAG-CCTCGAGC---GTAGTAG-T-AAAAT---ATCTCGCTTTGGA-GTGCTGGGCGACGGCC--GCCGGACA------------------------------------------------------------------AAATTTGAAA-GCTGGCGTCTTCGACGTCCGCGTTGTAATTTGTAGAGGATGCTTCGGCGAAGACACCTGCCTAAGTCCCCTGGAACGGGGCGTCACAGAGGGTGAGAATCCCGTATGTGGCGGGCCGTCTAAGCCATGTGAAGCTCCTTCGACGAGTCGAGTTGTTTGGGAATGCAGCTCTAAATGGGAGGTAAATTTCTTCTAAAGCTAAATATTGGCCAGAGACCGATAGCGCACAAGTAGAGTGATCGAAAGATGAAAAGCACTTTGGAAAGAGAGTTAAAAAGTACGTGAAATTGTTGAAAGGGAAGCGCTTGCAACCAGACTCGCTCGCAGTTGCTCAGCCGGCCTCTTGGCCGGTGTACTCTTCTGCGATCGGGCCAGCATCAGTTCGGGCGGCCGGATAAAGGTGTCGGGAATGTAGCACCCTTCGGGGTGTGTTATAGCCCGGCGCGGAATGCGGCCAGCCTGGACTGAGGATCTCGCTTCGGCAAGGATGCTGGCGTAATGGTTGTAAGCGGCCCGTCTTGAAACACGGACCAAGGAGTCTAACATCTATGCGAGTGTTTGGGTGTCAAACCCATGCGCGTAATGAAAGTGAACGGAGGTGGGAACCCCTCGCGGGGTGCACCATCGACCGATCCTGATGTCTTCGGATGGATTTGAGTAAGAGCATAGCTGTTGGGACCCGAAAGATGGTGAACTATGCCTGAATAGGGTGAAGCCAGAGGAAACTCTG----CAGTTG-CCTCTCAC-TTTCT------------TTG---AGCGC-AG---GGCGGC-GGC----TCGCTCGTTGCGCCACC--TGGTGCCGCCTC--GCC-----TGA---GGGGCA--TTTTTGGGTGGTGGGG--TCGGGCGCTACGCTAGACTGCTTTGGCG---CCTTCGCC-AACA-TGG-CCCAAAGCAGCC----------------------------------CTG-----CG------CATCA--------CCTCAC-----TCGC-GT---CG----CACAG------CA-T------------TTCGCTAACG-CCCTCC----AAGGAAGCCGCCGAGCTCGG----------------------------------------------------------------------------------------------------------------------------------------------------------ACGCGCCCCGCGCTGTTTTCCGTAAGTT---CCG-CCCTGCCTCAGCTGTCCAAGG---GCCGATTAGGCGCCGGG-AAGCT-CGATGAGTTGAGATTT-GCCCACT-GACGCGCTACAGCCTCCATTGTCGGCCGTCCCCGTCA-CCATGGGTATGTTT-CTCGCAGCGTCAGGC---------------------CCTCC---GC-CGTCGC-TTCTG----GCGCTAACGG-CA---------CCGCAGCCGAATGATTGGCATG-----------------------------------------------------------------------------------------------------------------------------------------------------------------------------------------CGGTCAGTTCAAGGGCGAGATCAAGGTCGAGGGCAGCGACCTCGTCATCAACGGCA-AGAAGGTCCGCTTCTACCAGGAGCGTGACC-CCGC--CAGCATCCCCTGGGCTGAGACCGGTGCCTAC-TACATCGTCGAGTCCACTGGTGTTTTCA------CCACCACCGAGA----AGGCCTCTGCTCACTTGAAGGGCG-----GTG-------CCAAGAAGGTTGTCATCTCTGCTCCTTCGGC--TGACGCCCCCATGTTCGTCATGG-----------GCGTCAACAACGAGAAG----TACAAGTCCGACATCAACGTCCTCTCCAACGCTTCTTGCACCACCAAC-TGCCTTGCTC-------------CCCTCGCCAA----------------GGTCATCC-----------ACGAC-AAGTACACCAT--------CATTGAGGGTCT---------------------------------CATGACC--ACTGTCCACT-----CCTACACTGCCACCCAG-AAG-----ACCGTTGACGG-TCCCTCCGCTAAGG---ACTGGCGTGGTGGTCGCACTGCTGCTGCCAACATCATCCC----------------------------------------------------------CAGCAGCACTGGTGCCGCCAA---------------GGCTGTCGGCAAGGTCATTCCCGACCTCAACGGCAAG-CTC-------------------------ACCGGCATGG-CTTTCCGTGTCCCCACTGCCAA-CGTCTCCGTTGTCGACCTGA------CTGTCCGCATTGAGAAGGGTGCC-----AGCTACGAGGAGATCAAGCAGA---------------------------
>Phyllosticta_doitungensis_MFLU_21_0175_
TGTATACTTGAAG-----------CGGAAA-----------------------------------------------------------------------------------------------------------------CCTTCTCA-CCCTTGTGTACT-CACTA-TGTTGCTTTGGCGGGTCGACCT-GGTTCCGACCCAGGCGGCCGG-----CG-CCCCCAG----CC---------TGGCC----AGG---ACGCCC--GGCTAAGTGC--CCGCCAGTATAC---AAAAC-TCAAGAATTCATTT-TGTGAAGTCCTGA-TA-TATCATTTAATTG-ATTAAAACTTTCAACAACGGATCTCTTGGTTCTGGCATCGATGAAGAACGCAGCGAAATGCGATAAGTAATGTGAATTGCAGAATTCAGTGAATCATCGAATCTTTGAACGCACATTGCGCCCTCTGGTATTCCGGAGGGCATGCCTGTTCGAGCGTCATTTCAACCCTCAAGCT-CTGCTTGGTATTGGGCAACGTCCGCT--GCCGGACGTGCCTTGAAGACCTCGGCGACGGCGTCCTAG-CCTCGAGC---GTAGTAG-T-AAAAT---ATCTCGCTTTGGA-GTGCTGGGCGACGGCC--GCCGGACA------------------------------------------------------------------------------------------------------------------------------------------------------------------------------------------------------------------------------------------------------------------------------------------------------------------------------------------------------------------------------------------------------------------------------------------------------------------------------------------------------------------------------------------------------------------------------------------------------------------------------------------------------------------------------------------------------------------------------------------------------------------------------------------------------------------------------------------CAGTCG-CCTCATCA-TTGTG------------TTG---AGTTC-AG---GG---CGGA-----TCGCTCGTCGCGCCACC--TGGTGCCGCCTG--ACC-----TGA---GGGGCA-TTTTT----TGGTGGGG--TCGGGCGCTACGCTAAGCTGCTTTGGCG---CCTTCGGC-AACA-TGGTCCCAAAGCAGCC----------------------------------CTG-----CG------CGCCCA-------CTTCAC-----TTTG----------CTCGCAA------CATT------------TCTGCTAACG-CCCTCC----CAGGAAGCCGCCGAGCTCGG-------------------------------------------------------------------------------------------------------------------------------------------------------------------------------------------------------------------------------------------------------------------------------------------------------------------------------------------------------------------------------------------------------------------------------------------------------------------------------------------------------------------------------------------------------------------------------------------------------------------------------------------------------------------------------------------------------------------------------------------------------------------------------------------------------------------------------------------------------------------------------------------------------------------------------------------------------------------------------------------------------------------------------------------------------------------------------------------------------------------------------------------------------------------------------------------------------------------------------------------------------------------------------------------------------------------------------------------------------------------------------------------------------------------------------------------------------------------------------------------------------------------------------------------------------------------------
>Phyllosticta_eugeniae_CBS_445.82
-----------------------------------------------------------------------------------------------------------------------------------------------------------------------------------------------------------------------------------------------------------------------------------------------------------------------------------------------------------------------------------------------------------------------------------------------------------------CTTTGAACGCACATTGCGCCCTCTGGTATTCCGGAGGGCATGCCTGTTCGAGCGTCATTTCACCACTCAAGCT-CTGCTTGGTATTGGGCGACGTCCGCT--GCCGGACGCGCCTTGAAGACCTCGGCGACGGCGTCTCAG-CCTCGAGC---GTAGTAG-TTAATAT-----CTCGCTTTGGA-GTGTTGGGCGACGGCC--GCCGGACA-ATCGACCTT--CGGTCC-----ATTTTTCCGAAGG------------------------------AAATTTGAAATGCTGGCGTCTTCGACGTCCGCGTTGTAATTTGTAGAGGATGCTTCGGCGAAGACTCCTGCCTAAGTCCCCTGGAACGGGGCGTCATAGAGGGTGAGAATCCCGTATGTGGCGGGCAGTCTAAGCCATGTGAAGCTCCTTCGACGAGTCGAGTTGTTTGGGAATGCAGCTCTAAATGGGAGGTAAATTTCTTCTAAAGCTAAATATTGGCCAGAGACCGATAGCGCACAAGTAGAGTGATCGAAAGATGAAAAGCACTTTGGAAAGAGAGTTAAAAAGTACGTGAAATTGTTGAAAGGGAAGCGCTTGCAACCAGACTCGCTCGTAGTTGCTCAGCCGGCCTCTTGGCCGGTGTACTCTTCTACGATCGGGCCAGCATCAGTTCGGGCGGCAGGATAAAGGTGTCGGGAACGTAGCACCCTTCGGGGTGTGTTATAGCCCGGCGCGGAATGCTGCCAGCCTGGACTGAGGATCTCGCTTCGGCAAGGATGCTGGCGTAATGGTTGTAAGCGGCCCGTCTTGAAACACGGACCAAGGAGTCTAACATCTATGCGAGTGTTTGGGTGTCAAACCCATGCGCGTAATGAAAGTGAACGGAGGTGGGAACCCCTCACGGGGTGCACCATCGACCGATCCTGATGTCTTCGGATGGATTTGAGTAAGAGCATAGCTGTTGGGACCCGAAAGATGGTGAACTATGCCTGAATAGGGTGAAGCCAGAGGAAACTCTG----CAGTTGCCCTCGCGT-TTTCT------------TTG---AGTGCAGGGGCGGTCGC--------TCGCTCGCCGCACCACC--TGGTGCCGCCTC--GCC-----TGA---GGGGCA--TTTTTGGGTGGTGGGG--TCGGGCGCTGCGCTAAGCTGCTTTGGCG---CGTTCGGC-AACA-TCG-CCCAAAGCAGCC----------------------------------CTG-----CG------CACCA--------CTTCAC-----TTGG-GT---CG----CACAA------CA-T------------TTTGCTAACG-CCCTCC----CAGGAAGCCGCCGAGCTCGG----------------------------------------------------------------------------------------------------------------------------------------------------------ATGCGCCCCGCGCTGTTTTCCGTAAGTC---CCG-CTCTGCCTCAGCTGTCCGAGG---GCCGATTAGGCGCCCGG-AAGCT-CAATGAGTTGAGATTT-GCCCACTAAACGCCATGTAGCCTCCATTGTCGGTCGTCCCCGTCA-CCATGGGTATGTTTTCTCGCAGCGTCAGGC---------------------CCGCC---GC-CGTCGC-TTCTG----GCGCTAATGC--A---------CCGCAGTATCATGATTGGTATG-----------------------------------------------------------------------------------------------------------------------------------------------------------------------------------------CGGCCAGTTCAAGGGCGACATCAAGGTCGAGGGCAGCGACCTCGTCATCGACGGCA-AGAAGGTCCGCTTCTACCAGGAGCGTGACC-CCGC--CAGCATCCCCTGGGCTGAGACCGGTGCCTAC-TACATTGTCGAGTCCACTGGTGTCTTCA------CCACCACCGAGA----AGGCCTCCGCTCACTTGAAGGGCG-----GTG-------CTAAGAAGGTCGTCATCTCTGCTCCCTCTGC--TGACGCCCCCATGTTCGTCATGG-----------GCGTCAACAACGAGACC----TACAAGTCTGACATCAACGTCCTCTCCAACGCCTCTTGCACCACCAAC-TGCCTTGCTC-------------CCCTCGCCAA----------------GGTCATTA-----------ACGAC-AAGTACACCAT--------CATCGAGGGTCT---------------------------------CATGACC--ACTGTCCACT-----CCTACACTGCCACCCAG-AAG-----ACCGTTGACGG-TCCCTCTGCTAAGG---ACTGGCGTGGTGGCCGCACTGCTGCTACCAACATCATCCC----------------------------------------------------------CAGCAGCACCGGTGCCGCCAA---------------GGCTGTCGGCAAGGTCATTCCTGAGCTCAACGGCAAG-CTC-------------------------ACCGGCATGG-CTTTCCGTGTCCCCACCTCCAA-CGTCTCCGTTGTCGACCTCA------CTGCTCGCATTGAGAAGGGCGCC-----AGCTACGAGGAGATCAAGCAGA---------------------------
>Phyllosticta_fallopiae_MUCC0113
-------CTGCGGAAGGATCATTACTGAAA--TGTAATAACTT------CTATTGAAAG--GTTCCAGAG-----------------------------------------------TAGGCGCTACAACGCCGAAATG---ACCTTCTCA-CCCTTGTGTACT-CACTA-TGTTGCTTTGGCGGGTCGACCT-GGTTCCGACCCAGGCGGCCGG-----CG-CCCCCAG--CCTTAAC------TGGCC----AGG---ACGCCC--GGCTAAGTGC--CCGCCAGTATAC---AAAAC-TCAAGAATTCATTT-TGTGAAGTCCTGA-TA-TATCATTTAATTG-ATTAAAACTTTCAACAACGGATCTCTTGGTTCTGGCATCGATGAAGAACGCAGCGAAATGCGATAAGTAATGTGAATTGCAGAATTCAGTGAATCATCGAATCTTTGAACGCACATTGCGCCCTCTGGTATTCCGGAGGGCATGCCTGTTCGAGCGTCATTTCAACCCTCAAGCT-CTGCTTGGTATTGGGCAACGTCCGCT--GCCGGACGTGCCTTGAAGACCTCGGCGACGGCGTCCTAG-CCTCGAGC---GTAGTAG-T-AAAAT---ATCTCGCTTTGGA-GTGCTGGGCGACGGCC--GCCGGACA-ATCGACCTT--CGGTCT------ATTTTTCCAAGGTTGACCTCGGATCAGGTAGGGATACCCGCTAAATTTGAAA-GCTGGCGTCTTCGACGTCCGCGTTGTAATTTGTAGAGGATGCTTCGGCGAGGACTCCTGCCTAAGTCCCCTGGAACGGGGCGTCACAGAGGGTGAGAATCCCGTATGTGGCGGGCGGTCCAAGCCATGTGAAGCTCCTTCGACGAGTCGAGTTGTTTGGGAATGCAGCTCTAAATGGGAGGTAAATTTCTTCTAAAGCTAAATATTGGCCAGAGACCGATAGCGCACAAGTAGAGTGATCGAAAGATGAAAAGCACTTTGGAAAGAGAGTTAAAAAGTACGTGAAATTGTTGAAAGGGAAGCGCTTGCAACCAGACTCGCTCGCAGTTGCTCAGCCGGCCTCTTGGCCGGCGTACTCTTCTGCGATCGGGCCAGCATCAGTTCGGGCGGCTGGATAAAGGTGTCGGGAATGTAGCACCCTTCGGGGTGTGTTATAGCCCGGCGCGGAATGCGGCCAGCCTGGACTGAGGATCTCGCTTCGGCAAGGATGCTGGCGTAATGGTTGTAAGCGGCCCGTCTTGAAACACGGACCAAGGAGTCTAACATCTATGCGAGTGTTTGGGTGTCAAACCCATGCGCGTAATGAAAGTGAACGGAGGTGGGAACCCCTCACGGGGTGCACCATCGACCGATCCTGATGTCTTCGGATGGATTTGAGTAAGAGCATAGCTGTTGGGACCCGAAAGATGGTGAACTATGCCTGAATAGGGTGAAGCCAGAGGAAACTCTG----------------------------------------------------------------------------------------------------------------------------------------------------------------------------------------------------------------------------------------------------------------------------------------------------------------------------------------------------------------------------------------------------------------------------------------------------------------------------------------------------------------------------------ACGCGCCCCGCGCTGTTTTCCGTAAGTC---CCG-CCCTGCCTCAGCTGTCCGAGG---GCCGATTAGGCGCCCGG-AAGCT-CGATGAGTTGAGATTT-GCCAACT-GACGCGCTACAGCCTCCATTGTCGGTCGTCCCCGTCA-CCATGGGTATGTTTTCTCGCAGCGTCAGGC---------------------CCGCC---GC-CGTCGC-TTCTG----GCGCTAACGC--C---------CCGCAGTATCATGATTGGCATG-----------------------------------------------------------------------------------------------------------------------------------------------------------------------------------------------------------------------------------------------------------------------------------------------------------------------------------------------------------------------------------------------------------------------------------------------------------------------------------------------------------------------------------------------------------------------------------------------------------------------------------------------------------------------------------------------------------------------------------------------------------------------------------------------------------------------------------------------------------------------------------------------------------------------------------------------------------------------------------------------------------------------------------------------------------------------------------------------------------------------------------
>Phyllosticta_guangdongensis_CFCC_58144_
--------------------------------------------------------------------------------------------------------------------------------------------------TCTCA-CCCTTGTGTACCTTACCA-TGTTGCTTTGGCGGGCCGACCC-GGTTTCGACCCGGGCGGCCGG-----CG-CCCCCAG--CCCTCAG------GGGCC----AGG---ACGCCC--GGCTAAGTGC--CCGCCAGTATAC---AAAAC-TCAAGCGATTATTT-TGTGAAGTCCTGA-TA-TATCATTCAATTG-ATTAAAACTTTCAACAACGGATCTCTTGGTTCTGGCATCGATGAAGAACGCAGCGAAATGCGATAAGTAATGTGAATTGCAGATTTCAGTGAATCATCGAATCTTTGAACGCACATTGCGCCCTCTGGTATTCCGGAGGGCATGCCTGTTCGAGCGTCATTTCAACCCTCAAGCT-CTGCTTGGTATTGGGCGACGTCCGCT--GCCGGACGCGCCTCGAAGACCTCGGCGACGGCGTCTTAG-CCTCGAGC---GTAGTAG-T-AATAT-----CTCGCTTTGGA-GTGCTGGACGACGGCC--GCCGGACA-ATCGACCTT--CGGTC-------------------------------------------------AAATTTGAAA-GCTGGCGTCTTCGACGTCCGCGTTGTAATTTGTAGAGGATGCTTCGGCGAAGACTCCTGCCTAAGTCCCCTGGAACGGGGCGTCATAGAGGGTGAGAATCCCGTATGTGGCGGGCAGTCTAAGCCATGTGAAGCTCCTTCGACGAGTCGAGTTGTTTGGGAATGCAGCTCTAAATGGGAGGTAAATTTCTTCTAAAGCTAAATATTGGCCAGAGACCGATAGCGCACAAGTAGAGTGATCGAAAGATGAAAAGCACTTTGGAAAGAGAGTTAAAAAGTACGTGAAATTGTTGAAAGGGAAGCGCTTGCAACCAGACTCGCTCGTAGTTGCTCAGCCGGCCTCTTGGCCGGTGTACTCTTCTGCGATCGGGCCAGCATCAGTTCGGGCGGCCGGATAAAGGCGTCGGGAATGTAGCACCCTTCGGGGTGTGTTATAGCCCGGCGCGGAATGCGGCCAGCCTGGACTGAGGATCTCGCTTCGGCAAGGATGCTGGCGTAATGGTTGTAAGCGGCCCGTCTTGAAACACGGACCAAGGAGTCTAACATCTATGCGAGTGTTTGGGTGTCAAACCCATGCGCGTAATGAAAGTGAACGGAGGTGGGAACCCTTCACGGGGTGCACCATCGACCGATCCTGATGTCTTCGGATGGATTTGAGTAAGAGCATAGCTGTTGGGACCCGAAAGATGGTGAACTATGCCTGAATAGGGTGAAGCCAGAGGAAACTCTG----CAGTTGCACTCACAT-TTTCT------------TTG---AGCGC-AGGGCGG------------TCGCTCGCCGCGCCACC--TGGTGCCGCCTC--GCC-----TGA---GGGGCA-TTTTTTGGGTGGTGGGG--TCGGGCGCTGCGCTAAGCTGCTTTGGCG---CCTTCGGC-AACA-TGG-CCCAAAGCAGCC----------------------------------CTG-----CG------CATCA--------CCTCAC-----TTGT-GT---TG----CACAA------CA-T------------TTTGCTAACG-CCCTCC----CAGGAAGCCGCCGAGCTCGG----------------------------------------------------------------------------------------------------------------------------------------------------------ACGCGCCCCGCGCTGTTTTCCGTAAGTC---CCG-CCCTGCCTCAGCTGTCCGAGG---GCCGATTAGGTGCCCGG-AAGTT-GGATGAGTTGAAATTC-GCCCGCT-GACGCTCTGCAGCCTCCATTGTCGGTCGTCCCCGTCA-CCATGGGTATGTTTTCTCGCAGCGTCAGGC---------------------CCGCC---GC-CGTCGC-TTCTG----GCGCTAACGC--A---------CCTCAGTATCATGATTGGTATG-----------------------------------------------------------------------------------------------------------------------------------------------------------------------------------------CGGTCAGTTCAAGGGCGAGATCAAGGTCGAGGGCAGCGACCTCGTCATCAACGGCA-AGAAGGTTCGCTTCTACCAGGAGCGTGACC-CCGC--CAGCATTCCCTGGGCTGAGACCGGTGCCTAC-TACATCGTCGAGTCCACTGGTGTTTTCA------CCACCACCGAGA----AGGCCTCTGCTCACTTGAAGGGCG-----GTG-------CCAAGAAGGTTGTCATCTCTGCTCCTTCGGC--TGACGCCCCCATGTTTGTCATGG-----------GTGTCAACAACGAGACC----TACAAGTCCGACATCAACGTCCTCTCCAACGCCTCTTGCACCACCAAC-TGCCTTGCTC-------------CCCTCGCCAA----------------GGTCATCC-----------ACGAC-AAGTACACCAT--------TGTTGAGGGTCT---------------------------------CATGACC--ACTGTCCACT-----CCTACACTGCCACCCAG-AAG-----ACCGTTGACGG-TCCCTCCGCTAAGG---ACTGGCGTGGTGGCCGCACTGCTGCTGCCAACATCATCCC----------------------------------------------------------CAGCAGCACCGGTGCCGCCAA---------------GGCTGTCGGCAAGGTCATTCCCGACCTTAACGGCAAG-CTT-------------------------ACCGGCATGG-CTTTCCGTGTCCCCACTGCCAA-CGTCTCCGTTGTCGACCTGA------CTGCTCGCATTGAGAA-------------------------------------------------------------
>Phyllosticta_guangdongensis_CFCC_58766__
--------------------------------------------------------------------------------------------------------------------------------------------------TCTCA-CCCTTGTGTACCTTACCA-TGTTGCTTTGGCGGGCCGACCC-GGTTTCGACCCGGGCGGCCGG-----CG-CCCCCAG--CCCTCAG------GGGCC----AGG---ACGCCC--GGCTAAGTGC--CCGCCAGTATAC---AAAAC-TCAAGCGATTATTT-TGTGAAGTCCTGA-TA-TATCATTCAATTG-ATTAAAACTTTCAACAACGGATCTCTTGGTTCTGGCATCGATGAAGAACGCAGCGAAATGCGATAAGTAATGTGAATTGCAGATTTCAGTGAATCATCGAATCTTTGAACGCACATTGCGCCCTCTGGTATTCCGGAGGGCATGCCTGTTCGAGCGTCATTTCAACCCTCAAGCT-CTGCTTGGTATTGGGCGACGTCCGCT--GCCGGACGCGCCTCGAAGACCTCGGCGACGGCGTCTTAG-CCTCGAGC---GTAGTAG-T-AATAT-----CTCGCTTTGGA-GTGCTGGACGACGGCC--GCCGGACA-ATCGACCTT--CGGTC-------------------------------------------------AAATTTGAAA-GCTGGCGTCTTCGACGTCCGCGTTGTAATTTGTAGAGGATGCTTCGGCGAAGACTCCTGCCTAAGTCCCCTGGAACGGGGCGTCATAGAGGGTGAGAATCCCGTATGTGGCGGGCAGTCTAAGCCATGTGAAGCTCCTTCGACGAGTCGAGTTGTTTGGGAATGCAGCTCTAAATGGGAGGTAAATTTCTTCTAAAGCTAAATATTGGCCAGAGACCGATAGCGCACAAGTAGAGTGATCGAAAGATGAAAAGCACTTTGGAAAGAGAGTTAAAAAGTACGTGAAATTGTTGAAAGGGAAGCGCTTGCAACCAGACTCGCTCGTAGTTGCTCAGCCGGCCTCTTGGCCGGTGTACTCTTCTGCGATCGGGCCAGCATCAGTTCGGGCGGCCGGATAAAGGCGTCGGGAATGTAGCACCCTTCGGGGTGTGTTATAGCCCGGCGCGGAATGCGGCCAGCCTGGACTGAGGATCTCGCTTCGGCAAGGATGCTGGCGTAATGGTTGTAAGCGGCCCGTCTTGAAACACGGACCAAGGAGTCTAACATCTATGCGAGTGTTTGGGTGTCAAACCCATGCGCGTAATGAAAGTGAACGGAGGTGGGAACCCTTCACGGGGTGCACCATCGACCGATCCTGATGTCTTCGGATGGATTTGAGTAAGAGCATAGCTGTTGGGACCCGAAAGATGGTGAACTATGCCTGAATAGGGTGAAGCCAGAGGAAACTCTG----CAGTTGCACTCACAT-TTTCT------------TTG---AGCGC-AG---GG---C-GG-----TCGCTCGCCGCGCCACC--TGGTGCCGCCTC--GCC-----TGA---GGGGCA-TTTTTTGGGTGGTGGGG--TCGGGCGCTGCGCTAAGCTGCTTTGGCG---CCTTCGGC-AACA-TGG-CCCAAAGCAGCC----------------------------------CTG-----CG------CATCA--------CCTCAC-----TTGT-GT---TG----CACAA------CA-T------------TTTGCTAACG-CCCTCC----CAGGAAGCCGCCGAGCTCGG----------------------------------------------------------------------------------------------------------------------------------------------------------ACGCGCCCCGCGCTGTTTTCCGTAAGTC---CCG-CCCTGCCTCAGCTGTCCGAGG---GCCGATTAGGTGCCCGG-AAGTT-GGATGAGTTGAAATTC-GCCCGCT-GACGCTCTGCAGCCTCCATTGTCGGTCGTCCCCGTCA-CCATGGGTATGTTTTCTCGCAGCGTCAGGC---------------------CCGCC---GC-CGTCGC-TTCTG----GCGCTAACGC--A---------CCTCAGTATCATGATTGGTATG-----------------------------------------------------------------------------------------------------------------------------------------------------------------------------------------CGGTCAGTTCAAGGGCGAGATCAAGGTCGAGGGCAGCGACCTCGTCATCAACGGCA-AGAAGGTTCGCTTCTACCAGGAGCGTGACC-CCGC--CAGCATTCCCTGGGCTGAGACCGGTGCCTAC-TACATCGTCGAGTCCACTGGTGTTTTCA------CCACCACCGAGA----AGGCCTCTGCTCACTTGAAGGGCG-----GTG-------CCAAGAAGGTTGTCATCTCTGCTCCTTCGGC--TGACGCCCCCATGTTTGTCATGG-----------GTGTCAACAACGAGACC----TACAAGTCCGACATCAACGTCCTCTCCAACGCCTCTTGCACCACCAAC-TGCCTTGCTC-------------CCCTCGCCAA----------------GGTCATCC-----------ACGAC-AAGTACACCAT--------TGTTGAGGGTCT---------------------------------CATGACC--ACTGTCCACT-----CCTACACTGCCACCCAG-AAG-----ACCGTTGACGG-TCCCTCCGCTAAGG---ACTGGCGTGGTGGCCGCACTGCTGCTGCCAACATCATCCC----------------------------------------------------------CAGCAGCACCGGTGCCGCCAA---------------GGCTGTCGGCAAGGTCATTCCCGACCTTAACGGCAAG-CTT-------------------------ACCGGCATGG-CTTTCCGTGTCCCCACTGCCAA-CGTCTCCGTTGTCGACCTGA------CTGCTCGCATTGAGAA-------------------------------------------------------------
>Phyllosticta_guangdongensis_CFCC_58772_
--------------------------------------------------------------------------------------------------------------------------------------------------TCTCA-CCCTTGTGTACCTTACCA-TGTTGCTTTGGCGGGCCGACCC-GGTTTCGACCCGGGCGGCCGG-----CG-CCCCCAG--CCCTCAG------GGGCC----AGG---ACGCCC--GGCTAAGTGC--CCGCCAGTATAC---AAAAC-TCAAGCGATTATTT-TGTGAAGTCCTGA-TA-TATCATTCAATTG-ATTAAAACTTTCAACAACGGATCTCTTGGTTCTGGCATCGATGAAGAACGCAGCGAAATGCGATAAGTAATGTGAATTGCAGATTTCAGTGAATCATCGAATCTTTGAACGCACATTGCGCCCTCTGGTATTCCGGAGGGCATGCCTGTTCGAGCGTCATTTCAACCCTCAAGCT-CTGCTTGGTATTGGGCGACGTCCGCT--GCCGGACGCGCCTCGAAGACCTCGGCGACGGCGTCTTAG-CCTCGAGC---GTAGTAG-T-AATAT-----CTCGCTTTGGA-GTGCTGGACGACGGCC--GCCGGACA-ATCGACCTT--CGGTC-------------------------------------------------AAATTTGAAA-GCTGGCGTCTTCGACGTCCGCGTTGTAATTTGTAGAGGATGCTTCGGCGAAGACTCCTGCCTAAGTCCCCTGGAACGGGGCGTCATAGAGGGTGAGAATCCCGTATGTGGCGGGCAGTCTAAGCCATGTGAAGCTCCTTCGACGAGTCGAGTTGTTTGGGAATGCAGCTCTAAATGGGAGGTAAATTTCTTCTAAAGCTAAATATTGGCCAGAGACCGATAGCGCACAAGTAGAGTGATCGAAAGATGAAAAGCACTTTGGAAAGAGAGTTAAAAAGTACGTGAAATTGTTGAAAGGGAAGCGCTTGCAACCAGACTCGCTCGTAGTTGCTCAGCCGGCCTCTTGGCCGGTGTACTCTTCTGCGATCGGGCCAGCATCAGTTCGGGCGGCCGGATAAAGGCGTCGGGAATGTAGCACCCTTCGGGGTGTGTTATAGCCCGGCGCGGAATGCGGCCAGCCTGGACTGAGGATCTCGCTTCGGCAAGGATGCTGGCGTAATGGTTGTAAGCGGCCCGTCTTGAAACACGGACCAAGGAGTCTAACATCTATGCGAGTGTTTGGGTGTCAAACCCATGCGCGTAATGAAAGTGAACGGAGGTGGGAACCCTTCACGGGGTGCACCATCGACCGATCCTGATGTCTTCGGATGGATTTGAGTAAGAGCATAGCTGTTGGGACCCGAAAGATGGTGAACTATGCCTGAATAGGGTGAAGCCAGAGGAAACTCTG----CAGTTGCACTCACAT-TTTCT------------TTG---AGCGC-AG---GG---C-GG-----TCGCTCGCCGCGCCACC--TGGTGCCGCCTC--GCC-----TGA---GGGGCA-TTTTTTGGGTGGTGGGG--TCGGGCGCTGCGCTAAGCTGCTTTGGCG---CCTTCGGC-AACA-TGG-CCCAAAGCAGCC----------------------------------CTG-----CG------CATCA--------CCTCAC-----TTGT-GT---TG----CACAA------CA-T------------TTTGCTAACG-CCCTCC----CAGGAAGCCGCCGAGCTCGG----------------------------------------------------------------------------------------------------------------------------------------------------------ACGCGCCCCGCGCTGTTTTCCGTAAGTC---CCG-CCCTGCCTCAGCTGTCCGAGG---GCCGATTAGGTGCCCGG-AAGTT-GGATGAGTTGAAATTC-GCCCGCT-GACGCTCTGCAGCCTCCATTGTCGGTCGTCCCCGTCA-CCATGGGTATGTTTTCTCGCAGCGTCAGGC---------------------CCGCC---GC-CGTCGC-TTCTG----GCGCTAACGC--A---------CCTCAGTATCATGATTGGTATG-----------------------------------------------------------------------------------------------------------------------------------------------------------------------------------------CGGTCAGTTCAAGGGCGAGATCAAGGTCGAGGGCAGCGACCTCGTCATCAACGGCA-AGAAGGTTCGCTTCTACCAGGAGCGTGACC-CCGC--CAGCATTCCCTGGGCTGAGACCGGTGCCTAC-TACATCGTCGAGTCCACTGGTGTTTTCA------CCACCACCGAGA----AGGCCTCTGCTCACTTGAAGGGCG-----GTG-------CCAAGAAGGTTGTCATCTCTGCTCCTTCGGC--TGACGCCCCCATGTTTGTCATGG-----------GTGTCAACAACGAGACC----TACAAGTCCGACATCAACGTCCTCTCCAACGCCTCTTGCACCACCAAC-TGCCTTGCTC-------------CCCTCGCCAA----------------GGTCATCC-----------ACGAC-AAGTACACCAT--------TGTTGAGGGTCT---------------------------------CATGACC--ACTGTCCACT-----CCTACACTGCCACCCAG-AAG-----ACCGTTGACGG-TCCCTCCGCTAAGG---ACTGGCGTGGTGGCCGCACTGCTGCTGCCAACATCATCCC----------------------------------------------------------CAGCAGCACCGGTGCCGCCAA---------------GGCTGTCGGCAAGGTCATTCCCGACCTTAACGGCAAG-CTT-------------------------ACCGGCATGG-CTTTCCGTGTCCCCACTGCCAA-CGTCTCCGTTGTCGACCTGA------CTGCTCGCATTGAGAA-------------------------------------------------------------
>Phyllosticta_ilicis_aquifolii__CGMCC_3.14358_
------------------------CTGGAA---TTAGTAAT--------TCATTGAAAG--ATCCTTAGTACAGCG----------------TTGGTCCCCCT--------------AAAAAGGCGCCACTGGAAAAGGCTTCTCTTCACACCCCTTGTGTACCTTACCA-TGTTGCTTTGGCGGGCCGACCC-GGTTTCGACCCGGGCGGCCGG-----CG-CCCCCAGCCCCTCACC------GGGCC----AGG---ACTCCC--GGCTAAGCGC--CCGCCAGTATAC---AAAAC-TCCAGCGATTATTA-CGTGTAGTCCTGATTA-TATTATTCAATTA-ATTAAAACTTTCAACAACGGATCTCTTGGTTCTGGCATCGATGAAGAACGCAGCGAAATGCGATAAGTAATGTGAATTGCAGATTTCAGTGAATCATCGAATCTTTGAACGCACATTGCGCCCTCTGGTATTCCGGAGGGCATGCCTGTTCGAGCGTCATTTCAACCCTCAAGCT-CTGCTTGGTATTGGGCGACGTCCGCT--GCCGGACGCGCCTCGAAGACCTCGGCGACGGCGTCCCAG-CCTCGAGC---GTAGTAG-T-AACAT----TCTCGCTTTGGA-GGACTGGGCGTTGGCC--GCCGGACA-ATCGACCTT--CGGTCT----AAATTTTT--------------------------------------------------------------------------------------------------------------------------------------------------------------------------------------------------------------------------------------------------------------------------------------------------------------------------------------------------------------------------------------------------------------------------------------------------------------------------------------------------------------------------------------------------------------------------------------------------------------------------------------------------------------------------------------------------------------------------------------------------------------------------------------------------------AGGTCAGTTG-CCTCACAC-TTTCT------------TTG---AGCGC-AG---GGCGCC--------CCGCTCTCCGCGCCACC--TTTTGCTATCTC--GCT-----CGA---GGGGCA-ATTTT----TGGTGGGG--TCGG--GCTGCGCTAAGCTGCTTTGGCG---CGTTCGGC-AACA-TCG-CCCGAAGTAGCA---TTTTTGCGCCCCGC-CGTCG---------CCCCG-----CA------CAGCCA-------CTTCAC-----TTGT-GC---CC----CACAA------CA-T------------TTTGCTAACG-CCCTCT----TAGGAAGCCGCCGAGCTCGGTAAGGGTTCCTTCAAGT-----------------------------------------------------------------------------------------------------------------------------------------ATGCGCCCCGCGCTGTTTTCCGTAAGTC---CCG-CCCTGCCTCAGCTGTCCAAGG---GCCGATTAGGCACCCGG-AAGCT-CGATGAGTTGAGCTTC-GCCAGCT-GACGCGCTACAGCTTCCATTGTCGGTCGTCCCCGTCA-CCATGGGTATGTTTCCTCGCAGCGTCAGGC---------------------CCGCC---GC-CGTCGC-TTCTG----GCGCTAACGC--A---------CCGCAGTATCATGATTGGCATG-----------------------------------------------------------------------------------------------------------------------------------------------------------------------------------------------------------------------------------------------------------------------------------------------------------------------------------------------------------------------------------------------------------------------------------------------------------------------------------------------------------------------------------------------------------------------------------------------------------------------------------------------------------------------------------------------------------------------------------------------------------------------------------------------------------------------------------------------------------------------------------------------------------------------------------------------------------------------------------------------------------------------------------------------------------------------------------------------------------------------------------
>Phyllosticta_ilicis_aquifolii_CGMCC_3.14359_
-----------------------ACTGGAA--T-TAGTAAT--------TCATTGAAAG--ATCCTTAGTACAGCGTTGGTCCCCCTAAAAAGGCGCCACTGG--------------AAAAGGCTT----------------CTCTTCACACCCCTTGTGTACCTTACCA-TGTTGCTTTGGCGGGCCGACCC-GGTTTCGACCCGGGCGGCCGG-----CG-CCCCCAG--CCCCTCACC----GGGCC----AGG---ACTCCC--GGCTAAGCGC--CCGCCAGTATAC---AAAAC-TCCAGCGATTATTA-CGTGTAGTCCTGATTA-TATTATTCAATTA-ATTAAAACTTTCAACAACGGATCTCTTGGTTCTGGCATCGATGAAGAACGCAGCGAAATGCGATAAGTAATGTGAATTGCAGATTTCAGTGAATCATCGAATCTTTGAACGCACATTGCGCCCTCTGGTATTCCGGAGGGCATGCCTGTTCGAGCGTCATTTCAACCCTCAAGCT-CTGCTTGGTATTGGGCGACGTCCGCT--GCCGGACGCGCCTCGAAGACCTCGGCGACGGCGTCCCAG-CCTCGAGC---GTAGTAG-T-AACAT----TCTCGCTTTGGA-GGACTGGGCGTTGGCC--GCCGGACA-ATCGA--------------------------------------------------------------------------------------------------------------------------------------------------------------------------------------------------------------------------------------------------------------------------------------------------------------------------------------------------------------------------------------------------------------------------------------------------------------------------------------------------------------------------------------------------------------------------------------------------------------------------------------------------------------------------------------------------------------------------------------------------------------------------------------------------------------------------------AGGTCAGTTG-CCTCACAC-TTTCT------------TTG---AGCGC-AG---GG---C-GCC----CCGCTCTCCGCGCCACC--TTTTGCTATCTC--GCT-----CGA---GGGGCA-ATTTT----TGGTGGGG--TCGG--GCTGCGCTAAGCTGCTTTGGCG---CGTTCGGC-AACA-TCG-CCCGAAGTAGCA---TTTTTGCGCCCCGC-CGTCG---------CCCCG-----CA------CAGCCA-------CTTCAC-----TTGT-GC---CC----CACAA------CA-T------------TTTGCTAACG-CCCTCT----TAGGAAGCCGCCGAGCTCGGTAAGGG----------------------------------------------------------------------------------------------------------------------------------------------------ATGCGCCCCGCGCTGTTTTCCGTAAGTC---CCG-CCCTGCCTCAGCTGTCCAAGG---GCCGATTAGGCACCCGG-AAGCT-CGATGAGTTGAGCTTC-GCCAGCT-GACGCGCTACAGCTTCCATTGTCGGTCGTCCCCGTCA-CCATGGGTATGTTTCCTCGCAGCGTCAGGC---------------------CCGCC---GC-CGTCGC-TTCTG----GCGCTAACGC--A---------CCGCAGTATCATGATTGGCATG-----------------------------------------------------------------------------------------------------------------------------------------------------------------------------------------------------------------------------------------------------------------------------------------------------------------------------------------------------------------------------------------------------------------------------------------------------------------------------------------------------------------------------------------------------------------------------------------------------------------------------------------------------------------------------------------------------------------------------------------------------------------------------------------------------------------------------------------------------------------------------------------------------------------------------------------------------------------------------------------------------------------------------------------------------------------------------------------------------------------------------------
>Phyllosticta_maculata_CPC_18347_
GGTGAACCTGCGGAAGGATCATTACTGAAG----TGGTAAT--------AACCCGAAAG--GGCCACGAGTACGCGCCACGGCGGGG------------------------------AAAGTGCGC----------------ACCTCTCGAACCCTTGTGTACC-CACCG-CGTTGCTTTGGCGGGCCGACCC-GGTTTCGACCCGGGCGGCCGG-----CG-GCCCCAG--CCTCATC------CGGCC----AGG---ACGCCC--GGCCAAGCGC--CCGCCAGTCTAC---AAGAC-TCAAGC-ATCATTC-CGTGAAGTCCTGA-CG-CACCATACAATCG-ATTAAAACTTTCAACAACGGATCTCTCGGTTCCGGCATCGATGAAGAACGCAGCGAAATGCGATAAGTAATGTGAATTGCAGAATTCAGTGAACCATCGAATCTTTGAACGCACATTGCGCCCTCTGGTATTCCGGGGGGCATGCCTGTTCGAGCGTCATTTCACCCCTCAAGCCACCGCTTGGTGTTGGGCGACGTCCGCT--GCCGGACGCGCCTCGAAGACCTCGGCGACGGCGTCTCGG-CCTCGAGC---GCAGTAG-T-AAAAC---ATCTCGCTCTGGA-GCGCCGGACGGCGGCC--GCCGGACA-ATCGACCCT--TCGCGGTCTGCAAACTTCCA-AGGTTGACCTCGGATCAGGTAGGGATACCCGCT-----------------------------------------------------------------------------------------------------------------------------------------------------------------------------------------------------------------------------------------------------------------------------------------------------------------------------------------------------------------------------------------------------------------------------------------------------------------------------------------------------------------------------------------------------------------------------------------------------------------------------------------------------------------------------------------------------------------------------------------------------------------------TCAGTCG-TCTCACAT-TTTCT------------CGA---AGCGC-AG---GG---CGGG-----TCGCCCGTCGCGCCACC--TGGTGCCG-CTC--GCC-----TGC---GGGGCA--TTTTTGGGTGGTGGGG--TTAGGCGCTGCGCTAAGCTGCTTTGGCG---CATTCGCC-AACA-TGG-CCCGAAGCAGCT----------------------------------CTG-----CG------CGTCA--------CATCAC-----CTGC-GT---CA----CACAA------CA-T------------TTTGCTAACT-CCCTCC----CAGGAAGCCGCCGAGCTC------------------------------------------------------------------------------------------------------------------------------------------------------------ACGCGCCCCGTGCTGTTTTTCGTAAGTG---CCG-CCCTTCCTCAGCTGTCCGAGG---GCCGATTAGGCGCCCGG-AAGCT-CGTTGAGTTGAGATTC-ATCCACT-GACGCGCTCCAGCTTCCATTGTCGGTCGTCCCCGTCA-TCATGGGTATGTTTTCTCTCAGCATCAGGC---------------------CCGCC-------GTCGC-TTCTG----GCGCTAACAC--A---------CCGCAGAATTATGATTGGC--------------------------------------------------------------------------------------------------------------------------------------------------------------------------------------------------------------------------------------------------------------------------------------------------------------------------------------------------------------------------------------------------------------------------------------------------------------------------------------------------------------------------------------------------------------------------------------------------------------------------------------------------------------------------------------------------------------------------------------------------------------------------------------------------------------------------------------------------------------------------------------------------------------------------------------------------------------------------------------------------------------------------------------------------------------------------------------------------------------------------------------
>Phyllosticta_maculata_BRIP_46622_
GGTGAACCTGCGGAAGGATCATTACTGATG--T--GGTAAT--------AACCCGAAAG--GGCCACGAGTACG------------------CGCCACGGCGG--------------GGAAAGTGC------------G--CACCTCTCGAACCCTTGTGTACC-CACCG-CGTTGCTTTGGCGGGCCGACCC-GGTTTCGACCCGGGCGGCCGG-----CG-GCCCCAG--CCTCATC------CGGCC----AGG---ACGCCC--GGCCAAGCGC--CCGCCAGTCTAC---AAGAC-TCAAGC-ATCATTC-CGTGAAGTCCTGA-CG-CACCATACAATCG-ATTAAAACTTTCAACAACGGATCTCTCGGTTCCGGCATCGATGAAGAACGCAGCGAAATGCGATAAGTAATGTGAATTGCAGAATTCAGTGAACCATCGAATCTTTGAACGCACATTGCGCCCTCTGGTATTCCGGGGGGCATGCCTGTTCGAGCGTCATTTCACCCCTCAAGCCACCGCTTGGTGTTGGGCGACGTCCGCT--GCCGGACGCGCCTCGAAGACCTCGGCGACGGCGTCTCGG-CCTCGAGC---GCAGTAG-T-AAAAC---ATCTCGCTCTGGA-GCGCCGGACGGCGGCC--GCCGGACA-ATCGACCCT--TCGCGGTCTGCAAACTTCCA-AGGTTGACCTCGGATCAGGTAGGGATACCCGCT-----------------------------------------------------------------------------------------------------------------------------------------------------------------------------------------------------------------------------------------------------------------------------------------------------------------------------------------------------------------------------------------------------------------------------------------------------------------------------------------------------------------------------------------------------------------------------------------------------------------------------------------------------------------------------------------------------------------------------------------------------------------------TCAGTCG-TCTCACAT-TTTCT------------CGA---AGCGC-AG---GG---C-GGG----TCGCCCGTCGCGCCACC--TGGTGCCG-CTC--GCC-----TGC---GGGGCA--TTTTTGGGTGGTGGGG--TTAGGCGCTGCGCTAAGCTGCTTTGGCG---CATTCGCC-AACA-TGG-CCCGAAGCAGCT----------------------------------CTG-----CG------CGTCA--------CATCAC-----CTGC-GT---CA----CACAA------CA-T------------TTTGCTAACT-CCCTCC----CAGGAAGCCGCCGAGCTC------------------------------------------------------------------------------------------------------------------------------------------------------------ACGCGCCCCGTGCTGTTTTTCGTAAGTG---CCG-CCCTTCCTCAGCTGTCCGAGG---GCCGATTAGGCGCCCGG-AAGCT-CGTTGAGTTGAGATTC-ATCCACT-GACGCGCTCCAGCTTCCATTGTCGGTCGTCCCCGTCA-TCATGGGTATGTTTTCTCTCAGCATCAGGC---------------------CCGCC-------GTCGC-TTCTG----GCGCTAACAC--A---------CCGCAGAATTATGATTGGC--------------------------------------------------------------------------------------------------------------------------------------------------------------------------------------------------------------------------------------------------------------------------------------------------------------------------------------------------------------------------------------------------------------------------------------------------------------------------------------------------------------------------------------------------------------------------------------------------------------------------------------------------------------------------------------------------------------------------------------------------------------------------------------------------------------------------------------------------------------------------------------------------------------------------------------------------------------------------------------------------------------------------------------------------------------------------------------------------------------------------------------
>Phyllosticta_mangiferae_IMI260.576_
GGTGAACCTGCGGAAGGATCATTACTGAAA----TAGTAAT--------TTTTTGAAAG--GTCTTCGAGT-------------------------------------------------AGGCTGCAAGGCCCAAAGA--ACCTCTCTCA-CCCTTGTGTACCTTACCA-TGTTGCTTTGGCGGGCCGACCC-GGTTTCGACCCGGGCGGCCGG-----CG-CCCCCAG--CCCCCAG------GGGCC----AGG---ACGCCT--GGCTAAGTGC--CCGCCAGTATAC---AAAAC-TCAAGCGATTATTT-TGTGAAGTCCTGA-TA-TATCATTCAATTG-ATTAAAACTTTCAACAACGGATCTCTTGGTTCTGGCATCGATGAAGAACGCAGCGAAATGCGATAAGTAATGTGAATTGCAGAATTCAGTGAATCATCGAATCTTTGAACGCACATTGCGCCCTCTGGTATTCCGGAGGGCATGCCTGTTCGAGCGTCATTTCAACCCTCAAGCT-CTGCTTGGTATTGGGCGACGTCCGCT--GCCGGACGCGCCTCGAAGACCTCGGCGACGGCGTCTCAG-CCTCGAGC---GTAGTAG-T-AATAT-----CTCGCTTTGGA-GTGCTGGACGACGGCC--GCCGGACA-ATCGACCTT--CGGTCTA-----------------------------------------------AAATTTGAAA-GCTGGCGTCTTCGACGTCCGCGTTGTAATTTGTAGAGGATGCTTCGGCGAAGACTCCTGCCTAAGTCCCCTGGAACGGGGCGTCATAGAGGGTGAGAATCCCGTATGTGGCGGGCAGTCTAAGCCATGTGAAGCTCCTTCGACGAGTCGAGTTGTTTGGGAATGCAGCTCTAAATGGGAGGTAAATTTCTTCTAAAGCTAAATATTGGCCAGAGACCGATAGCGCACAAGTAGAGTGATCGAAAGATGAAAAGCACTTTGGAAAGAGAGTTAAAAAGTACGTGAAATTGTTGAAAGGGAAGCGCTTGCAACCAGACTCGCTCGTAGTTGCTCAGCCGGCCTCTTGGCCGGTGTACTCTTCTGCGATCGGGCCAGCATCAGTTCGGGCGGCCGGATAAAGGTGTCGGGAATGTAGCACCCTTCGGGGTGTGTTATAGCCCGGCGCGGAATGCGGCCAGCCTGGACTGAGGATCTCGCTTCGGCAAGGATGCTGGCGTAATGGTTGTAAGCGGCCCGTCTTGAAACACGGACCAAGGAGTCTAACATCTATGCGAGTGTTTGGGTGTCAAACCCATGCGCGTAATGAAAGTGAACGGAGGTGGGAACCCTTCACGGGGTGCACCATCGACCGATCCTGATGTCTTCGGATGGATTTGAGTAAGAGCATAGCTGTTGGGACCCGAAAGATGGTGAACTATGCCTGAATAGGGTGAAGCCAGAGGAAACTCTG----CAGTTG-CCTCACAT-TTTCT------------TTG---AGCGC-AGGGCGG------------TCGCTCGCCGCGCCATC--TGGTGCCGCCTC--GCC-----TGA---GGGGCA-TTTTTTGGGTGGTGGGG--TCGGGCGCTGCGCTAAGCTGCTTTGGCG---CCTTCGGC-AACA-TGG-CCCAAAGCAGCC----------------------------------CTG-----CG------CATCA--------CCTCA------TTGT-GT---CG----CACAA------CA-T------------TTTGCTAACG-CCCTCT----CAGGAAGCCGCCGAGCTCGG----------------------------------------------------------------------------------------------------------------------------------------------------------ACGCGCCCCGCGCTGTTTTCCGTAAGTC---CCG-CCCTGCCTCAGCTGTCCGAGG---GCCGATTAGGCGCCCGG-AAGTT-GGAAGAGTTGAGATTC-GCCCGCT-GACGCTCTGTAGCCTCCATTGTCGGTCGTCCCCGTCA-CCATGGGTATGTTTTCTCGCAGCGTCAGGC---------------------CCGCC---GC-CGTCGC-TTCTG----GCGCTAACGC--A---------CCTCAGTATCATGATTGGTATG-----------------------------------------------------------------------------------------------------------------------------------------------------------------------------------------CGGTCAGTTCAAGGGCGAGATCAAGGTCGAGGGCAGCGACCTCGTCATCAACGGCA-AGAAGGTTCGCTTCTACCAGGAGCGTGACC-CCGC--CAGCATTCCCTGGGCTGAGACCGGTGCCTAC-TACATCGTCGAGTCCACTGGTGTTTTCA------CCACCACCGAGA----AGGCCTCTGCTCACTTGAAGGGCG-----GTG-------CCAAGAAGGTTGTCATCTCTGCTCCTTCGGC--TGACGCCCCCATGTTTGTTATGG-----------GTGTCAACAACGAGACT----TACAAGTCCGACATCAACGTCCTCTCCAACGCTTCTTGCACCACCAAC-TGCCTTGCTC-------------CCCTCGCCAA----------------GGTCATCC-----------ACGAC-AAGTACACCAT--------TGTTGAGGGTCT---------------------------------CATGACC--ACTGTCCACT-----CCTACACTGCCACCCAG-AAG-----ACCGTTGACGG-TCCCTCCGCTAAGG---ACTGGCGTGGTGGCCGCACTGCTGCGGCCAACATCATCCC----------------------------------------------------------CAGCAGCACCGGTGCCGCCAA---------------GGCTGTCGGCAAGGTCATTCCCGACCTTAACGGCAAG-CTT-------------------------ACCGGCATGG-CTTTCCGTGTCCCCACTGCCAA-CGTCTCCGTTGTCGACCTGA------CTGCTCGCATTGAGAGGCGC--------AGCTACGA-GAGATC-AGCAGA-----CATCATGCTGCTCTGAGTCCC-
>Phyllosticta_mangifera_indica_strain_MFLUCC_10-0029_
GGTGAACCTGCGGAAGGATCATTACTGAAA--TGTAATAACTT------CTATTGAAAG--GTTCCAGAG-----------------------------------------------TAGGCGCTACAACGCCGAAATG---ACCTTCTCA-CCCTTGTGTACT-CACTA-TGTTGCTTTGGCGGGTCGACCT-GGTTCCGACCCAGGCGGCCGG-----CG-CCCCCAG--CCTTAAC------TGGCC----AGG---ACGCCC--GGCTAAGTGC--CCGCCAGTATAC---AAAAC-TCAAGAATTCATTT-TGTGAAGTCCTGA-TA-TATCATTTAATTG-ATTAAAACTTTCAACAACGGATCTCTTGGTTCTGGCATCGATGAAGAACGCAGCGAAATGCGATAAGTAATGTGAATTGCAGAATTCAGTGAATCATCGAATCTTTGAACGCACATTGCGCCCTCTGGTATTCCGGAGGGCATGCCTGTTCGAGCGTCATTTCAACCCTCAAGCT-CTGCTTGGTATTGGGCAACGTCCGCT--GCCGGACGTGCCTTGAAGACCTCGGCGACGGCGTCCTAG-CCTCGAGC---GTAGTAG-T-AAAAT---ATCTCGCTTTGGA-GTGCTGGGCGACGGCC--GCCGGACA------------------------------------------------------------------AAATTTGAAA-GCTGGCGCCTTCGGCGTCCGCGTTGTAATTTGTAGAGGATGCTTCGGCGAGGGCTCCTGTCTAAGTCCCCTGGAACGGGGCGTCACAGAGGGTGAGAATCCCGTACGTGGCGGGCAGTCCAAGCCATGTGAAGCTCCTTCGACGAGTCGAGTTGTTTGGGAATGCAGCTCTAAATGGGAGGTAAATTTCTTCTAAAGCTAAATACTGGCCAGAGACCGATAGCGCACAAGTAGAGTGATCGAAAGATGAAAAGCACTTTGGAAAGAGAGTTAAAAAGTACGTGAAATTGTTGAAAGGGAAGCGTTTGCAACCAGACTCGCTCGCAGTTGCTCAGCCGGCCTCTTGGCCGGCGTACTCTTCTGCGATCGGGCCAGCATCAGTTCGGGCGGCCGGATAAAGGTGTCGGGAATGTAGCACCCTTCGGGGTGTGTTATAGCTCGGCGCGGAATGCGGCCAGCCTGGACTGAGGATCTCGCTTCGGCAAGGATGCTGGCGTAATGGTTGTAAGCGGCCCGTCTTGAAACACGGACCAAGGAGTCTAACATCTATGCGAGTGTTTGGGTGTCAAACCCATGCGCGTAATGAAAGTGAACGGAGGTGGGAACCCCTCGCGGGGCGCACCATCGACCGATCCTGATGTCTTCGGATGGATTTGAGCAAGAGCATAGCTGTTGGGACCCGAAAGATGGTGAACTATGCCTGAATAGGGTGAAGCCAGAGGAAACTCTG----CAGTTG-CTTCACAC-TTTCT------------TTG---AGCGC-AG---GG---C-GGC----TTACTCGCCGCGCCACC--TTTGGCCGTCTC--GCT-----CGT---GGGGCA-TTTCT----TGGTGGGG--TCGG--GCTGCGCTAAGCTGCTTTTGCG---CGTTCGGC-AACA-TTG-CCTAAAGCGGCC---GTGTTGCGCCCGAC-GGTCG---------CCCTG-----CG------CACTCA-------CCTCAC-----TTCG-GT---CG----CACAA------ACTT------------TTTGCTAACG-CCCTCG----CAGGAAGCC---------------------------------------------------------------------------------------------------------------------------------------------------------------------ACGCGCCCCGCGCCGTTTTCCGTAAGTG---CCG-CCCTGCCTCAGCTGTCCGAGG---GCCGATCAGGCGCCTGG-AAGCT-CGATGAGTTGAGATTC-ACCAGCT-GACGCTTTGCAGCCTCCATTGTCGGTCGTCCCCGTCA-CCATGGGTATGTTTTCTCGCAGCGTCAGGC---------------------CCGCC---GC-CGTTGC-TTCTG----GCGCTAACAC--A---------CCCCAGTATCATGATTGGCATG-----------------------------------------------------------------------------------------------------------------------------------------------------------------------------------------CGGTCAGTTCAAGGGCGAGATCAAGGTCGAGGGCAGCGACCTCGTCATCAACGGCA-AGAAGGTCCGCTTCTACCAGGAACGTGACC-CCGC--CAGCATTCCCTGGGGTGAGACCGGCGCCTAC-TACATCGTCGAGTCCACTGGTGTTTTCA------CCACCACCGAGA----AGGCCTCTGCTCACTTGAAGGGCG-----GAG-------CAAAGAAAGTTGTCATCTCTGCTCCTTCTGC--TGACGCCCCCATGTTCGTCATGG-----------GTGTCAACAACGAGAGC----TACAAGTCCGACATCAACGTCCTCTCCAACGCATCCTGCACCACCAAC-TGCCTTGCTC-------------CCCTCGCCAA----------------GGTCATCC-----------ACGAC-AAGTACACCAT--------CATCGAGGGTCT---------------------------------CATGACC--ACTGTTCACT-----CCTACACTGCCACCCAG-AAG-----ACCGTCGATGG-TCCCTCCGCCAAGG---ACTGGCGTGGAGGCCGCACTGCTGCTGCCAACATCATCCC----------------------------------------------------------CAGTAGCACCGGTGCCGCCAA---------------GGCTGTCGGCAAGGTCATCCCCGACCTCAACGGCAAG-CTC-------------------------ACCGGCATGG-CTTTCCGTGTCCCTACGGCCAA-CGTCTCCGTTGTCGATCTCA------CTGCTCGCATTGAGAAGGGCGCC-----AGCTACGAGGAAATCAAGCAGA---------------------------
>Phyllosticta_musaechinensis_GZAAS6.1247_
GGTGAACCTGCGGAAGGATCATTACTGA----------AAT--------AAACCGAAAG--GGCCTCGAGTACGCGCCACGGCGCGG------------------------------AAAGTGCGC----------------ACCTCTCGAACCCTTGTGTACC-CACCG-CGTTGCTTTGGCGGGCCGACCC-GGTTCCGACCCGGGCGGCCGG-----CG-GCCCCAG--CCTCGTC------CGGCC----AGG---ACGCCC--GGTCAAGCGC--CCGCCAGCCTAC---AAGAC-TCAAGC-ATCATTC-CGTGAAGTCCTGA-CG-CACCGTCCAATTT-ATTAAAACTTTCAACAACGGATCTCTTGGTTCTGGCATCGATGAAGAACGCAGCGAAATGCGATAAGTAATGTGAATTGCAGAATTCAGTGAATCATCGAATCTTTGAACGCACATTGCGCCCTCTGGCATTCCGGGGGGCATGCCTGTTCGAGCGTCATTTCACCCCTCAAGCTGCTGCTTGGTGTTGGGCGACGTCCGCT--GCCGGACGCGCCTCGAAGACCTCGGCGACGGCGTCTCGG-CCTCGAGC---GTAGTAG-T-AAGAC---ATCTCGCTTTGGA-GCGCCGGACGGCGGCC--GCCGGACA-ACCGACCCT--TCGCGGTCTGCAAAC--CTA-AGG-TGACCTCGGATCAGGTAGGGATACCCGCT--------------------------------------------------------------------------------------------------------------------------------------------------------------------------------------------------------------------------------------------------------------------------------------------------------------------------------------------------------------------------------------------------------------------------------------------------------------------------------------------------------------------------------------------------------------------------------------------------------------------------------------------------------------------------------------------------------------------------------------------------------------------AGGTCAGTTC-TCTCACAT-TTTCT------------CTA---AGCGC-AG---GG---CGGG-----TCGCCCGTCGCGCCACC--TGGTGCCG-CTC--GCC-----CGA---GGGGCA-TTTTTTGGGTGGTGGGG--TTAGGCGCTGCGCTAAGCTGCTTTGGCG---CATTCGCC-AACA-TGG-CCCGAAGCAGCT----------------------------------CTG-----CG------CGTCA--------CTTCAC-----CTGC-GT---GA----CACAA------CA-T------------TTTGCTAACT-CCCTCC----CAGGAAGCCGCCGAGTTCGGCAAGGGTTCCTTCAAGTACGCCTGGGTCCTCGACAAGCTGAAGGCTGAGCGTGAGCGTGGTATCACCATTGATATTGCTCTCTGGAAGTTTGAGACCCCGAAGTACTATGTCACCGTCATTGACGCCCCCGGTCACCGTGACTTCATCAAGAACACGCGCCCCGTGCTGTTTTTCGTAAGTG---CCG-CCCTTCCTCAGCTGTCCGAGG---GCCGATTAGGCGCCCGG-AAGCT-CGTTGAGTTGAGATTC-ATCCACT-GACGCGCTCCAGCTTCCATCGTCGGTCGTCCCCGTCA-TCATGGGTATGTTTTCTCGCAGCGTCAGGC---------------------CCGCC-------GTCGC-TTCTG----GCGCTAACGC--A---------CCGCAGTATTATGATTGGC---TGCTAACTTGAGAACCAGAGTCGAGCACCAGGATGTCGACATTGTCGCCGTTAACGACCCCTTCATTGACCCCACCTACGCTGTACGTATACC--------CAAACAT---GAGCCCGGAAGTATTATGGCCATTGGCTGAC-A---CTTTCAGGCCTACATGCTCAA-GTATGACTCGACCCA-CGGTCAGTTCAAGGGCGAGATCAAGGTCGAGGGCAGCGACCTCGTCATCAACGGCA-AGAAGGTCCGCTTCTACCAGGAGCGTGACC-CCGC--CAGCATCCCCTGGGCTGAGACCGGTGCCTAC-TACATCGTCGAGTCCACTGGTGTTTTCA------CCACCACCGACA----AGGCCTCTGCTCACTTGAAGGGCG-----GTG-------CCAAGAAGGTCGTCATTTCTGCTCCTTCGGC--TGACGCCCCCATGTTCGTCATGG-----------GCGTCAACAACGAGACC----TACAAGTCCGACATCAAGGTCCTCTCCAACGCTTCTTGCACCACCAAC-TGCCTTGCTC-------------CCCTCGCTAA----------------GGTGATCC-----------ACGAC-AAGTATACCAT--------CATCGAGGGTCT---------------------------------CATGACC--ACTGTCCACT-----CCTACACTGCCACCCAG-AAA-----ACCGTTGACGG-TCCCTCCGCTAAGG---ACTGGCGTGGTGGCCGTACTGCTGCTGCCAACATAATTCC----------------------------------------------------------CAGCAGCACTGGTGCTGCCAA---------------GGCCGTCGGCAAGGTCATTCCCGACCTCAATGGCAAG-CTC-------------------------ACTGGCATGG-CTTTCCGTGTCCCCACTGCGAA-CGTCTCCGTTGTCGACCTGA------CTGCCCGCATTGAGAAGGGCGCC-----AGTTACGATGAGATCAAGCAGACCATCAAGGCTGCCTCCGAGGGTCCCC
>Phyllosticta_musaechinensis_GZAAS6.1384
GGTGAACCTGCGGAAGGATCATTACTGAAA--T----------------AAACCGAAAG--GGCCTCGAGTACG------------------CGCCACGGCGC--------------GGAAAGTGC----------GCA--CCTCTCGAA--CCCTTGTGTACC-CACCG-CGTTGCTTTGGCGGGCCGACCC-GGTTCCGACCCGGGCGGCCGG-----CG-GCCCCAG--CCTCGTC------CGGCC----AGG---ACGCCC--GGTCAAGCGC--CCGCCAGCCTAC---AAGAC-TCAAGC-ATCATTC-CGTGAAGTCCTGA-CG-CACCGTCCAATTT-ATTAAAACTTTCAACAACGGATCTCTTGGTTCTGGCATCGATGAAGAACGCAGCGAAATGCGATAAGTAATGTGAATTGCAGAATTCAGTGAATCATCGAATCTTTGAACGCACATTGCGCCCTCTGGCATTCCGGGGGGCATGCCTGTTCGAGCGTCATTTCACCCCTCAAGCTGCTGCTTGGTGTTGGGCGACGTCCGCT--GCCGGACGCGCCTCGAAGACCTCGGCGACGGCGTCTCGG-CCTCGAGC---GTAGTAG-T-AAGAC---ATCTCGCTTTGGA-GCGCCGGACGGCGGCC--GCCGGACA-ACCGACCCT-----TCGCGGTCTGCAAACCTAAGGTTGACCTCGGATCAGGTAGGGATACCCGCT--------------------------------------------------------------------------------------------------------------------------------------------------------------------------------------------------------------------------------------------------------------------------------------------------------------------------------------------------------------------------------------------------------------------------------------------------------------------------------------------------------------------------------------------------------------------------------------------------------------------------------------------------------------------------------------------------------------------------------------------------------------------AGGTCAGTTC-TCTCACAT-TTTCT------------CTA---AGCGC-AG---GG---C-GGG----TCGCCCGTCGCGCCACC--TGGTGCCG-CTC--GCC-----CGA---GGGGCA-TTTTTTGGGTGGTGGGG--TTAGGCGCTGCGCTAAGCTGCTTTGGCG---CATTCGCC-AACA-TGG-CCCGAAGCAGCT----------------------------------CTG-----CG------CGTCA--------CTTCAC-----CTGC-GT---GA----CACAA------CA-T------------TTTGCTAACT-CCCTCC----CAGGAAGCCGCCGAGTTCGGCAAGGGTTCCTTCAAGTACGCCTGGGTCCTCGACAAGCTGAAGGCTGAGCGTGAGCGTGGTATCACCATTGATATTGCTCTCTGGAAGTTTGAGACCCCGAAGTACTATGTCACCGTCATTGACGCCCCCGGTCACCGTGACTTCATCAAGAACACGCGCCCCGTGCTGTTTTTCGTAAGTG---CCG-CCCTTCCTCAGCTGTCCGAGG---GCCGATTAGGCGCCCGG-AAGCT-CGTTGAGTTGAGATTC-ATCCACT-GACGCGCTCCAGCTTCCATCGTCGGTCGTCCCCGTCA-TCATGGGTATGTTTTCTCGCAGCGTCAGGC---------------------CCGCC-------GTCGC-TTCTG----GCGCTAACGC--A---------CCGCAGTATTATGATTGGC---AGCTAACTTGAGAACCAGAGTCGAGCACCAGGATGTCGACATTGTCGCCGTTAACGACCCCTTCATTGACCCCACCTACGCTGTACGTATACC--------CAAACAT---GAGCCCGGAAGTATTATGGCCATTGGCTGAC-A---CTTTCAGGCCTACATGCTCAA-GTATGACTCGACCCA-CGGTCAGTTCAAGGGCGAGATCAAGGTCGAGGGCAGCGACCTCGTCATCAACGGCA-AGAAGGTCCGCTTCTACCAGGAGCGTGACC-CCGC--CAGCATCCCCTGGGCTGAGACCGGTGCCTAC-TACATCGTCGAGTCCACTGGTGTTTTCA------CCACCACCGACA----AGGCCTCTGCTCACTTGAAGGGCG-----GTG-------CCAAGAAGGTCGTCATTTCTGCTCCTTCGGC--TGACGCCCCCATGTTCGTCATGG-----------GCGTCAACAACGAGACC----TACAAGTCCGACATCAAGGTCCTCTCCAACGCTTCTTGCACCACCAAC-TGCCTTGCTC-------------CCCTCGCTAA----------------GGTGATCC-----------ACGAC-AAGTATACCAT--------CATCGAGGGTCT---------------------------------CATGACC--ACTGTCCACT-----CCTACACTGCCACCCAG-AAA-----ACCGTTGACGG-TCCCTCCGCTAAGG---ACTGGCGTGGTGGCCGTACTGCTGCTGCCAACATAATTCC----------------------------------------------------------CAGCAGCACTGGTGCTGCCAA---------------GGCCGTCGGCAAGGTCATTCCCGACCTCAATGGCAAG-CTC-------------------------ACTGGCATGG-CTTTCCGTGTCCCCACTGCGAA-CGTCTCCGTTGTCGACCTGA------CTGCCCGCATTGAGAAGGGCGCC-----AGTTACGAGGAGATCAAGCAGACCATCAAGGCTGCCTCCGAGGGTCCCC
>Phyllosticta_musarum_BRIP_57803
----------------------------------------------------------------------------------------------------------------------------------------------------------------------------------------GGCCGACCC-GGTTTCGACCCGGGCGGCCGG-----CG-GCCCCAG---CCTTATC-----CGGCC----AGG---ACGCCC--GGCCAAGCGC--CCGCCAGTCTAC---GAGAC-TCAAGC-ATCATTC-CGTGAAGTCCTGA-CG-CACCATTCAATTG-ATTAAAACTTTCAACAACGGATCTCTCGGTTCTGGCATCGATGAAGAACGCAGCGAAATGCGATAAGTAATGTGAATTGCAGAATTCAGTGAATCATCGAATCTTTGAACGCACATTGCGCCCTCTGGTATTCCGGGGGGCATGCCTGTTCGAGCGTCATTTCACCCCTCAAGCTACTGCTTGGTGTTGGGCGACGTCCGCT--GCCGGACGCGCCTCGAAGACCTCGGCGACGGCGTCTCGG-CCTCGAGC---GTAGTAG-T-AAAAC---ATCTCGCTTTGGA-GCGCCGGACGGCGGCC--GCCG---------------------------------------------------------------------------------------------------------------------------------------------------------------------------------------------------------------------------------------------------------------------------------------------------------------------------------------------------------------------------------------------------------------------------------------------------------------------------------------------------------------------------------------------------------------------------------------------------------------------------------------------------------------------------------------------------------------------------------------------------------------------------------------------------------------------------------------------TCAGTCG-TCTCACAT-TTTCT------------CTA---AGCGC-AG---GG---C-GGG----TCGCCCGTCGCGCCACC--TGGTGCCG-CTC--GCC-----TGC---GGGGCA-TTTTTTGGGTGGTGGGG--TTAGGCGCTGCGCTAAGCTGCTTTGGCG---CATTCGCC-AACA-TGG-CCCGAAGCAGCT----------------------------------CTG-----CG------CGTCA--------CTTCAC-----CTGC-GT---CA----CACAA------CA-T------------TTTGCTAACT-CCCTCC----CAGGAAGCCGCCGAGCTC------------------------------------------------------------------------------------------------------------------------------------------------------------ACGCGCCCCGTGCTGTTTTTCGTAAGTG---CCG-CCCTTCCTCAGCTGTCCGAGG---GCCGATTAGGCGCCCGG-AAGGC-CGTTGAGTTGAGATTC-ATCCACT-GACGTGCTCCAGCTTCTATTGTCGGTCGTCCCCGTCA-TCATGGGTATGTTTTCTCTCAGCGTCAGGC---------------------CCGCC-------GTCGC-TTCTG----GCGCTAACAC--A---------CCGCAGTATTATGATTGGC--------------------------------------------------------------------------------------------------------------------------------------------------------------------------------------------------------------------------------------------------------------------------------------------------------------------------------------------------------------------------------------------------------------------------------------------------------------------------------------------------------------------------------------------------------------------------------------------------------------------------------------------------------------------------------------------------------------------------------------------------------------------------------------------------------------------------------------------------------------------------------------------------------------------------------------------------------------------------------------------------------------------------------------------------------------------------------------------------------------------------------------
>Phyllosticta_musarum_BRIP_58028
----------------------------------------------------------------------------------------------------------------------------------------------------------------------------------------GGCCGACCC-GGTTTCGACCCGGGCGGCCGG-----CG-GCCCCAG---CCTTATC-----CGGCC----AGG---ACGCCC--GGCCAAGCGC--CCGCCAGTCTAC---GAGAC-TCAAGC-ATCATTC-CGTGAAGTCCTGA-CG-CACCATTCAATTG-ATTAAAACTTTCAACAACGGATCTCTCGGTTCTGGCATCGATGAAGAACGCAGCGAAATGCGATAAGTAATGTGAATTGCAGAATTCAGTGAATCATCGAATCTTTGAACGCACATTGCGCCCTCTGGTATTCCGGGGGGCATGCCTGTTCGAGCGTCATTTCACCCCTCAAGCTACTGCTTGGTGTTGGGCGACGTCCGCT--GCCGGACGCGCCTCGAAGACCTCGGCGACGGCGTCTCGG-CCTCGAGC---GTAGTAG-T-AAAAC---ATCTCGCTTTGGA-GCGCCGGACGGCGGCC--GCCG---------------------------------------------------------------------------------------------------------------------------------------------------------------------------------------------------------------------------------------------------------------------------------------------------------------------------------------------------------------------------------------------------------------------------------------------------------------------------------------------------------------------------------------------------------------------------------------------------------------------------------------------------------------------------------------------------------------------------------------------------------------------------------------------------------------------------------------------TCAGTCG-TCTCACAT-TTTCT------------CTA---AGCGC-AG---GG---C-GGG----TCGCCCGTCGCGCCACC--TGGTGCCG-CTC--GCC-----TGC---GGGGCA-TTTTTTGGGTGGTGGGG--TTAGGCGCTGCGCTAAGCTGCTTTGGCG---CATTCGCC-AACA-TGG-CCCGAAGCAGCT----------------------------------CTG-----CG------CGTCA--------CTTCAC-----CTGC-GT---CA----CACAA------CA-T------------TTTGCTAACT-CCCTCC----CAGGAAGCCGCCGAGCTC------------------------------------------------------------------------------------------------------------------------------------------------------------ACGCGCCCCGTGCTGTTTTTCGTAAGTG---CCG-CCCTTCCTCAGCTGTCCGAGG---GCCGATTAGGCGCCCGG-AAGGC-CGTTGAGTTGAGATTC-ATCCACT-GACGTGCTCCAGCTTCTATTGTCGGTCGTCCCCGTCA-TCATGGGTATGTTTTCTCTCAGCGTCAGGC---------------------CCGCC-------GTCGC-TTCTG----GCGCTAACAC--A---------CCGCAGTATTATGATTGGC--------------------------------------------------------------------------------------------------------------------------------------------------------------------------------------------------------------------------------------------------------------------------------------------------------------------------------------------------------------------------------------------------------------------------------------------------------------------------------------------------------------------------------------------------------------------------------------------------------------------------------------------------------------------------------------------------------------------------------------------------------------------------------------------------------------------------------------------------------------------------------------------------------------------------------------------------------------------------------------------------------------------------------------------------------------------------------------------------------------------------------------
>Phyllosticta_oblongifoliae_SAUCC210055_
GGTGAACCTGCGGAAGGATCATTACTGAAA---TACGTAATTC------TTCTTGAAAG--GTAATCGAGT---------------------ACTCCGGCCCT--------------AAAAAGCCG----GCGGAAAGA--GCCCTTCCCA-CCCTTGTGTACCTTACCA-CGTTGCTTTGGCGGGCCGACCC-GGTTTCGACCCGGGCGGCCGG-----CG-CCCCCAG--CCCCTAACC----GGGCC----AGG---ACGCCC--GGCTAAGTGC--CCGCCAGTATAC---AAAAC-TCAAGCGATTATTT-CGTGAAGTCCTGA-TA-TATCATTCAATTG-ATTAAAACTTTCAACAACGGATCTCTTGGTTCTGGCATCGATGAAGAACGCAGCGAAATGCGATAAGTAATGTGAATTGCAGAATTCAGTGAATCATCGAATCTTTGAACGCACATTGCGCCCTCTGGTATTCCGGAGGGCATGCCTGTTCGAGCGTCATTTCACCACTCAAGCT-CTGCTTGGTATTGGGCGACGTCCGCT--GCCGGACGCGCCTCGAAGACCTCGGCGACGGCGTCTCAG-CCTCGAGC---GTAGTAG-T-AATAT-----CTCGCTTTGGA-GCGCTGGACGACGGCC--GCCGGACA-ATCGACCTT--CGGTCTATT---------------------------------------------AAATTTGAAA-GCTGGCGTCTTCGACGTCCGCGTTGTAATTTGTAGAGGATGCTTCGGCGAGGACTCCTGCCTAAGTCCCCTGGAACGGGGCGTCACAGAGGGTGAGAATCCCGTATGTGGCGGGCGGTCCAAGCCATGTGAAGCTCCTTCGACGAGTCGAGTTGTTTGGGAATGCAGCTCTAAATGGGAGGTAAATTTCTTCTAAAGCTAAATATTGGCCAGAGACCGATAGCGCACAAGTAGAGTGATCGAAAGATGAAAAGCACTTTGGAAAGAGAGTTAAAAAGTACGTGAAATTGTTGAAAGGGAAGCGCTTGCAACCAGACTCGCCCGCAGTTGCTCAGCCGGCCTCTTGGCCGGTTTACTCTTCTGCGATCGGGCCAGCATCAGTTCGGGCGGCTGGATAAAGGTTTCGGGAATGTAGCACCCTTCGGGGTGTGTTATAGCCCGTCGCGGAATGCGGCCAGCCTGGACTGAGGATCTCGCTTCGGCAAGGATGCTGGCGTAATGGTTGTAAGCGGCCCGTCTTGAAACACGGACCAAGGAGTCTAACATCTATGCGAGTGTTTGGGTGTCAAACCCATGCGCGTAATGAAAGTGAACGGAGGTGGGAACCCTTCACGGGGTGCACCATCGACCGATCCTGATGTCTTCGGATGGATTTGAGTAAGAGCATAGCTGTTGGGACCCGAAAGATGGTGAACTATGCCTGAATAGGGTGAAGCCAGAGGAAACTCTGAGGTCAGTTG-CCTCACAT-TTTCT------------TTG---AGTGC-AGGGCGG------------TCGCTCGCCGCGCCACC--TGGTGCCGCCTC--GCC-----TGA---GGGGCA-TTTTTTGGGTGGTGGGG--TCGGGCGCTGCGCTAAGCTGCTTTGGCG---CGTTCGGC-AACA-TGG-CCCAAAGCAGCC--------------------------------CTCCG-------------CACCA--------CTTCAC-----TTTG-GT---TG----CACAA------CA-T------------TTTGCTAACG-CCTTTC----CAGGAAGCCGCCGAGCTCGGCAAGGGTTCCTTCAAGTACGCCTGGGTCCTTGACAAGCTGAAGGCTGAGCGTGAGCGTGGTATCACCATCGACATTGCTCTCTGGAAGTTCGAGACCCCGAAGTACTATGTCACCGTCATTGACGCCCCCGGTCACCGTGACTTCATCAAGAACACGCGCCCCGCGCTGTTTTCCGTAAGTC---CCG-CCCTACCTCAGCTGTCCGAGG---GCCGATTAGGCGCCCGG-AAGCT-CCATGTGTTGAGATTT-GCCCGCT-GACACCATGTAGCCTCCATTGTCGGTCGTCCCCGTCA-CCATGGGTATGTTTTCTCGCAGCGTCAGGC---------------------CCGCC---GC-CGTCGC-TTCTG----GCGCTAACGC--A---------CCGCAGTATCATGATTGGTATG-AGCTAATCTTGGATCAGTGTCGAGCACCAGGATGTCGACATCGTCGCCGTCAATGACCCCTTCATTGACCCCACCTACGCTGTACGTCCACC--------CAAACATGGAGAGCTCGGAAACAAGATGGTAAATGGCTAAC-GCCTCCCTCAGGCCTACATGCTCAA-GTATGACTCCACCCA-CGGTCAGTTCAAGGGCGAGATCAAGGTCGAGGGCAGCGACCTCGTCATCAACGGCA-AGAAGGTCCGCTTCTACCAGGAGCGTGACC-CCGC--CAGCATCCCCTGGGCTGAGACCGGTGCCTAC-TACATCGTCGAGTCCACTGGTGTCTTCA------CCACCACCGAGA----AGGCCTCTGCTCACTTGAAGGGCG-----GTG-------CCAAGAAGGTCGTCATCTCTGCTCCCTCTGC--TGACGCCCCCATGTTTGTCATGG-----------GTGTCAACAACGAGACC----TACAAGTCCGACATCAACGTCCTCTCCAACGCCTCTTGCACCACCAAC-TGCCTTGCTC-------------CCCTCGCCAA----------------GGTCATCC-----------ACGAC-AAGTACACCAT--------CATTGAGGGTCT---------------------------------CATGACC--ACTGTCCACT-----CCTACACTGCCACCCAG-AAG-----ACCGTCGACGG-TCCCTCCGCTAAGG---ACTGGCGTGGTGGCCGCACTGCTGCTACCAACATCATCCC----------------------------------------------------------CAGCAGCACCGGTGCCGCCAA---------------GGCTGTCGGCAAGGTCATTCCTGAGCTCAACGGCAAG-CTC-------------------------ACCGGCATGG-CTTTCCGTGTCCCCACCTCCAA-CGTCTCCGTTGTCGACCTGA------CTGCTCGCATTGAGAAGGGCGCC-----AGCTACGAGGAGATCAAGCAGACCATCAAGGCTGCCTCCGAGGGTCCCC
>Phyllosticta_oblongifoliae_SAUCC210052_
GGTGAACCTGCGGAAGGATCATTACTGAAA---TACGTAATTC------TTCTTGAAAG--GTAATCGAGT---------------------ACTCCGGCCCT--------------AAAAAGCCG----GCGGAAAGA--GCCCTTCCCA-CCCTTGTGTACCTTACCA-CGTTGCTTTGGCGGGCCGACCC-GGTTTCGACCCGGGCGGCCGG-----CG-CCCCCAG--CCCCTAACC----GGGCC----AGG---ACGCCC--GGCTAAGTGC--CCGCCAGTATAC---AAAAC-TCAAGCGATTATTT-CGTGAAGTCCTGA-TA-TATCATTCAATTG-ATTAAAACTTTCAACAACGGATCTCTTGGTTCTGGCATCGATGAAGAACGCAGCGAAATGCGATAAGTAATGTGAATTGCAGAATTCAGTGAATCATCGAATCTTTGAACGCACATTGCGCCCTCTGGTATTCCGGAGGGCATGCCTGTTCGAGCGTCATTTCACCACTCAAGCT-CTGCTTGGTATTGGGCGACGTCCGCT--GCCGGACGCGCCTCGAAGACCTCGGCGACGGCGTCTCAG-CCTCGAGC---GTAGTAG-T-AATAT-----CTCGCTTTGGA-GCGCTGGACGACGGCC--GCCGGACA-ATCGACCTT--CGGTCT-----ATTCTTTCCAAAGGTGACC------------------------AAATTTGAAA-GCTGGCGTCTTCGACGTCCGCGTTGTAATTTGTAGAGGATGCTTCGGCGAGGACTCCTGCCTAAGTCCCCTGGAACGGGGCGTCACAGAGGGTGAGAATCCCGTATGTGGCGGGCGGTCCAAGCCATGTGAAGCTCCTTCGACGAGTCGAGTTGTTTGGGAATGCAGCTCTAAATGGGAGGTAAATTTCTTCTAAAGCTAAATATTGGCCAGAGACCGATAGCGCACAAGTAGAGTGATCGAAAGATGAAAAGCACTTTGGAAAGAGAGTTAAAAAGTACGTGAAATTGTTGAAAGGGAAGCGCTTGCAACCAGACTCGCCCGCAGTTGCTCAGCCGGCCTCTTGGCCGGTTTACTCTTCTGCGATCGGGCCAGCATCAGTTCGGGCGGCTGGATAAAGGTTTCGGGAATGTAGCACCCTTCGGGGTGTGTTATAGCCCGTCGCGGAATGCGGCCAGCCTGGACTGAGGATCTCGCTTCGGCAAGGATGCTGGCGTAATGGTTGTAAGCGGCCCGTCTTGAAACACGGACCAAGGAGTCTAACATCTATGCGAGTGTTTGGGTGTCAAACCCATGCGCGTAATGAAAGTGAACGGAGGTGGGAACCCTTCACGGGGTGCACCATCGACCGATCCTGATGTCTTCGGATGGATTTGAGTAAGAGCATAGCTGTTGGGACCCGAAAGATGGTGAACTATGCCTGAATAGGGTGAAGCCAGAGGAAACTCTGAGGTCAGTTG-CCTCACAT-TTTCT------------TTG---AGTGC-AG---GG---C-GG-----TCGCTCGCCGCGCCACC--TGGTGCCGCCTC--GCC-----TGA---GGGGCA-TTTTTTGGGTGGTGGGG--TCGGGCGCTGCGCTAAGCTGCTTTGGCG---CGTTCGGC-AACA-TGG-CCCAAAGCAGCC--------------------------------CTCCG-------------CACCA--------CTTCAC-----TTTG-GT---TG----CACAA------CA-T------------TTTGCTAACG-CCTTTC----CAGGAAGCCGCCGAGCTCGGCAAGGGTTCCTTCAAGTACGCCTGGGTCCTTGACAAGCTGAAGGCTGAGCGTGAGCGTGGTATCACCATCGACATTGCTCTCTGGAAGTTCGAGACCCCGAAGTACTATGTCACCGTCATTGACGCCCCCGGTCACCGTGACTTCATCAAGAACACGCGCCCCGCGCTGTTTTCCGTAAGTC---CCG-CCCTACCTCAGCTGTCCGAGG---GCCGATTAGGCGCCCGG-AAGCT-CCATGTGTTGAGATTT-GCCCGCT-GACGCCATGTAGCCTCCATTGTCGGTCGTCCCCGTCA-CCATGGGTATGTTTTCTCGCAGCGTCAGGC---------------------CCGCC---GC-CGTCGC-TTCTG----GCGCTAACGC--A---------CCGCAGTATCATGATTGGTATG-AGCTAATCTTGGATCAGTGTCGAGCACCAGGATGTCGACATCGTCGCCGTCAATGACCCCTTCATTGACCCCACCTACGCTGTACGTCCACC--------CAAACATGGAGAGCTCGGAAACAAGATGGTAAATGGCTAAC-GCCTCCCTCAGGCCTACATGCTCAA-GTATGACTCCACCCA-CGGTCAATTCAAGGGCGAGATCAAGGTCGAGGGCAGCGACCTCGTCATCAACGGCA-AGAAGGTCCGCTTCTACCAGGAGCGTGACC-CCGC--CAGCATCCCCTGGGCTGAGACCGGTGCCTAC-TACATCGTCGAGTCCACTGGTGTCTTCA------CCACCACCGAGA----AGGCCTCTGCTCACTTGAAGGGCG-----GTG-------CCAAGAAGGTCGTCATCTCTGCTCCCTCTGC--TGACGCCCCCATGTTTGTCATGG-----------GTGTCAACAACGAGACC----TACAAGTCCGACATCAACGTCCTCTCCAACGCCTCTTGCACCACCAAC-TGCCTTGCTC-------------CCCTCGCCAA----------------GGTCATCC-----------ACGAC-AAGTACACCAT--------CATTGAGGGTCT---------------------------------CATGACC--ACTGTCCACT-----CCTACACTGCCACCCAG-AAG-----ACCGTCGACGG-TCCCTCCGCTAAGG---ACTGGCGTGGTGGCCGCACTGCTGCTACCAACATCATCCC----------------------------------------------------------CAGCAGCACCGGTGCCGCCAA---------------GGCTGTCGGCAAGGTCATTCCTGAGCTCAACGGCAAG-CTC-------------------------ACCGGCATGG-CTTTCCGTGTCCCCACCTCCAA-CGTCTCCGTTGTCGACCTGA------CTGCTCGCATTGAGAAGGGCGCC-----AGCTACGAGGAGATCAAGCAGACCATCAAGGCTGCCTCCGAGGGTCCCC
>Phyllosticta_paracapitalensis_CPC_26517_
GGTGAACCTGCGGAAGGATCATTACTGAAA--TGTAATAACTT------CTATTGAAAG--GTTCCAGAG-----------------------------------------------TAGGCGCTACAACGCCGAAATG---ACCTTCTCA-CCCTTGTGTACT-CACTA-TGTTGCTTTGGCGGGTCGACCT-GGTTCCGACCCAGGCGGCCGG-----CG-CCCCCAG--CCTGAAC------TGGCC----AGG---ACGCCC--GGCTAAGTGC--CCGCCAGTATAC---AAAAC-TCAAGAATTCATTT-TGTGAAGTCCTGA-TA-TATCATTTAATTG-ATTAAAACTTTCAACAACGGATCTCTTGGTTCTGGCATCGATGAAGAACGCAGCGAAATGCGATAAGTAATGTGAATTGCAGAATTCAGTGAATCATCGAATCTTTGAACGCACATTGCGCCCTCTGGTATTCCGGAGGGCATGCCTGTCCGAGCGTCATTTCAACCCTCAAGCT-CTGCTTGGTATTGGGCAACGTCCGCT--GCCGGACGTGCCTTGAAGACCTCGGCGACGGCGTCCTAG-CCTCGAGC---GTAGTAG-T-AAAAT---ATCTCGCTTTGGA-GTGCTGGGCGACGGCC--GCCGGACA-ATCGACCTT--CGGTCTAT----------------------------------------------AAATTTGAAA-GCTGGCGTCTTCGACGTCCGCGTTGTAATTTGTAGAGGATGCTTCGGCGAAGACTCCTGCCTAAGTCCCCTGGAACGGGGCGTCATAGAGGGTGAGAATCCCGTATGTGGCGGGCAGTCTAAGCCATGTGAAGCTCCTTCGACGAGTCGAGTTGTTTGGGAATGCAGCTCTAAATGGGAGGTAAATTTCTTCTAAAGCTAAATATTGGCCAGAGACCGATAGCGCACAAGTAGAGTGATCGAAAGATGAAAAGCACTTTGGAAAGAGAGTTAAAAAGTACGTGAAATTGTTGAAAGGGAAGCGCTTGCAACCAGACTCGCTCGTAGTTGCTCAGCCGGCCTCTTGGCCGGTGTACTCTTCTACGATCGGGCCAGCATCAGTTCGGGCGGCAGGATAAAGGTGTCGGGAATGTAGCACCCTTCGGGGTGTGTTATAGCCCGGCGCGGAATGCTGCCAGCCTGGACTGAGGATCTCGCTTCGGCAAGGATGCTGGCGTAATGGTTGTAAGCGGCCCGTCTTGAAACACGGACCAAGGAGTCTAACATCTATGCGAGTGTTTGGGTGTCAAACCCATGCGCGTAATGAAAGTGAACGGAGGTGGGAACCCCTCACGGGGTGCACCATCGACCGATCCTGATGTCTTCGGATGGATTTGAGTAAGAGCATAGCTGTTGGGACCCGAAAGATGGTGAACTATGCCTGAATAGGGTGAAGCCAGAGGAAACTCTG---TCAGTCG-CCTCACAT-TTTCT------------TTG---AGCGC-AG---GG---CGGG-----TCGCTCGTCGCGCCACC--TGGTGCCGCCTC--GCC-----TGA---GGGGCA-TTTTTTGGGTGGTGGGG--TCGGGCGCTACGCTAAGCTGCTTTGGCG---CCTTCGCC-AACA-TGG-CCCAAAGCAGCC----------------------------------CTG-----CG------CGTCA--------CTTCAC-----TTAT-GT---TG----CACAA------CA-T------------TTTGCTAACG-CCCTCC----CAGGAAGCCGCCGAGCTCGG----------------------------------------------------------------------------------------------------------------------------------------------------------ACGCGCCCCGCGCTGTTTTCCGTAAGTC---CCG-CCCTGCCTCAGCTGTCCGAGG---GCCGACTAGGCGCCCGG-AAGCT-CGATGAGTTGAGATTT-GCCCACT-GACGCGCTACAGCCTCCATTGTCGGTCGTCCCCGTCA-CCATGGGTATGTTTTCTCGCAGCGTCAGGC---------------------CCGCC---GC-CGTCGC-TTCTG----GCGCTAACGC--A---------CCGCAGTATCATGATTGGCATG-----------------------------------------------------------------------------------------------------------------------------------------------------------------------------------------CGGTCAGTTCAAGGGCGAGATCAAGGTCGAGGGCAGCGACCTCGTCATCAACGGCA-AGAAGGTCCGCTTCTACCAGGAGCGTGACC-CCGC--CAGCATCCCCTGGGCTGAGACCGGTGCCTAC-TACATCGTCAAGTCCACTGGTGTTTTCA------CCACCACCGAGA----AGGCCTCTGCTCACTTGAAGGGCG-----GTG-------CCAAGAAGGTTGTCATCTCTGCTCCTTCGGC--TGACGCCCCCATGTTCGTCATGG-----------GCGTCAACAACGAGACC----TACAAGTCTGACATCAACGTCCTCTCCAACGCTTCTTGCACCACCAAC-TGCCTTGCTC-------------CCCTTGCCAA----------------GGTCATCC-----------ACGAC-AAGTACACCAT--------CGTTGAGGGTCT---------------------------------CATGACC--ACTGTCCACT-----CCTACACTGCCACCCAG-AAG-----ACCGTTGACGG-TCCCTCCGCTAAGG---ACTGGCGTGGTGGCCGCACTGCTGCTGCCAACATCATCCC----------------------------------------------------------CAGCAGCACTGGTGCCGGTAA---------------GGCTGTCGGCAAGGTCATTCCCGACCTCAACGGCAAG-CTC-------------------------ACCGGCATGG-CTTTCCGTGTCCCCACTGCCAA-CGTCTCCGTTGTCGACCTGA------CTGCCCGCATTGAGAAGGGTGCC-----AGCTACGAGGAGATCAAGCAGACCATCAAGGCTGCCTCCGAGGGTCCCC
>Phyllosticta_paracapitalensis_CPC_26518_
GGTGAACCTGCGGAAGGATCATTACTGAAA--TGTAATAACTT------CTATTGAAAG--GTTCCAGAG-----------------------------------------------TAGGCGCTACAACGCCGAAATG---ACCTTCTCA-CCCTTGTGTACT-CACTA-TGTTGCTTTGGCGGGTCGACCT-GGTTCCGACCCAGGCGGCCGG-----CG-CCCCCAG----CCTGAAC----TGGCC----AGG---ACGCCC--GGCTAAGTGC--CCGCCAGTATAC---AAAAC-TCAAGAATTCATTT-TGTGAAGTCCTGA-TA-TATCATTTAATTG-ATTAAAACTTTCAACAACGGATCTCTTGGTTCTGGCATCGATGAAGAACGCAGCGAAATGCGATAAGTAATGTGAATTGCAGAATTCAGTGAATCATCGAATCTTTGAACGCACATTGCGCCCTCTGGTATTCCGGAGGGCATGCCTGTCCGAGCGTCATTTCAACCCTCAAGCT-CTGCTTGGTATTGGGCAACGTCCGCT--GCCGGACGTGCCTTGAAGACCTCGGCGACGGCGTCCTAG-CCTCGAGC---GTAGTAG-T-AAAAT---ATCTCGCTTTGGA-GTGCTGGGCGACGGCC--GCCGGACA-ATCGACCTT--CGGTCTAT----------------------------------------------AAATTTGAAA-GCTGGCGTCTTCGACGTCCGCGTTGTAATTTGTAGAGGATGCTTCGGCGAAGACTCCTGCCTAAGTCCCCTGGAACGGGGCGTCATAGAGGGTGAGAATCCCGTATGTGGCGGGCAGTCTAAGCCATGTGAAGCTCCTTCGACGAGTCGAGTTGTTTGGGAATGCAGCTCTAAATGGGAGGTAAATTTCTTCTAAAGCTAAATATTGGCCAGAGACCGATAGCGCACAAGTAGAGTGATCGAAAGATGAAAAGCACTTTGGAAAGAGAGTTAAAAAGTACGTGAAATTGTTGAAAGGGAAGCGCTTGCAACCAGACTCGCTCGTAGTTGCTCAGCCGGCCTCTTGGCCGGTGTACTCTTCTACGATCGGGCCAGCATCAGTTCGGGCGGCAGGATAAAGGTGTCGGGAATGTAGCACCCTTCGGGGTGTGTTATAGCCCGGCGCGGAATGCTGCCAGCCTGGACTGAGGATCTCGCTTCGGCAAGGATGCTGGCGTAATGGTTGTAAGCGGCCCGTCTTGAAACACGGACCAAGGAGTCTAACATCTATGCGAGTGTTTGGGTGTCAAACCCATGCGCGTAATGAAAGTGAACGGAGGTGGGAACCCCTCACGGGGTGCACCATCGACCGATCCTGATGTCTTCGGATGGATTTGAGTAAGAGCATAGCTGTTGGGACCCGAAAGATGGTGAACTATGCCTGAATAGGGTGAAGCCAGAGGAAACTCTG---TCAGTCG-CCTCACAT-TTTCT------------TTG---AGCGC-AG---GG---C-GGG----TCGCTCGTCGCGCCACC--TGGTGCCGCCTC--GCC-----TGA---GGGGCA-TTTTTTGGGTGGTGGGG--TCGGGCGCTACGCTAAGCTGCTTTGGCG---CCTTCGCC-AACA-TGG-CCCAAAGCAGCC----------------------------------CTG-----CG------CGTCA--------CTTCAC-----TTAT-GT---TG----CACAA------CA-T------------TTTGCTAACG-CCCTCC----CAGGAAGCCGCCGAGCTCGG----------------------------------------------------------------------------------------------------------------------------------------------------------ACGCGCCCCGCGCTGTTTTCCGTAAGTC---CCG-CCCTGCCTCAGCTGTCCGAGG---GCCGACTAGGCGCCCGG-AAGCT-CGATGAGTTGAGATTT-GCCCACT-GACGCGCTACAGCCTCCATTGTCGGTCGTCCCCGTCA-CCATGGGTATGTTTTCTCGCAGCGTCAGGC---------------------CCGCC---GC-CGTCGC-TTCTG----GCGCTAACGC--A---------CCGCAGTATCATGATTGGCATG-----------------------------------------------------------------------------------------------------------------------------------------------------------------------------------------CGGTCAGTTCAAGGGCGAGATCAAGGTCGAGGGCAGCGACCTCGTCATCAACGGCA-AGAAGGTCCGCTTCTACCAGGAGCGTGACC-CCGC--CAGCATCCCCTGGGCTGAGACCGGTGCCTAC-TACATCGTCAAGTCCACTGGTGTTTTCA------CCACCACCGAGA----AGGCCTCTGCTCACTTGAAGGGCG-----GTG-------CCAAGAAGGTTGTCATCTCTGCTCCTTCGGC--TGACGCCCCCATGTTCGTCATGG-----------GCGTCAACAACGAGACC----TACAAGTCTGACATCAACGTCCTCTCCAACGCTTCTTGCACCACCAAC-TGCCTTGCTC-------------CCCTTGCCAA----------------GGTCATCC-----------ACGAC-AAGTACACCAT--------CGTTGAGGGTCT---------------------------------CATGACC--ACTGTCCACT-----CCTACACTGCCACCCAG-AAG-----ACCGTTGACGG-TCCCTCCGCTAAGG---ACTGGCGTGGTGGCCGCACTGCTGCTGCCAACATCATCCC----------------------------------------------------------CAGCAGCACTGGTGCCGCTAA---------------GGCTGTCGGCAAGGTCATTCCCGACCTCAACGGCAAG-CTC-------------------------ACCGGCATGG-CTTTCCGTGTCCCCACTGCCAA-CGTCTCCGTTGTCGACCTGA------CTGCCCGCATTGAGAAGGGTGCC-----AGCTACGAGGAGATCAAGCAGACCATCAAGGCTGCCTCCGAGGGTCCCC
>Phyllosticta_parthenocissi_CBS_111645_
-----------GGAAGGATCATTACTGAAA---TTGGTAAT---------TCTCGAAAG----GATCGAGTA--------------------CGCCCGGCCGT--------------CAAAAGCCG---GGCCGAAAGA--GCCCTTCTCA-CCCTTGTGTACCCTACCA-CGTTGCTTTGGCGGGCCGACCC-GGTTTCGACCCGGGCGGCCGG-----CG-CCCCCAG--CCCTCGCG-----GGGCC----AGG---ACGCCG--GGCCAAGCGC--CCGCCAGTATAC---AAAAC-TCAAGCGATTATCT-TGTGAAGTCCTGA-CGTTATCATTCAATTG-ATTAAAACTTTCAACAACGGATCTCTTGGTTCTGGCATCGATGAAGAACGCAGCGAAATGCGATAAGTAATGTGAATTGCAGAATTCAGTGAATCATCGAATCTTTGAACGCACATTGCGCCCTCTGGCATTCCGGAGGGCATGCCTGTTCGAGCGTCATTTCAACCCTCAAGCT-CTGCTTGGTATTGGGCGACGTCCGCC--GTCGGACGCGCCTCGAAGACCTCGGCGACGGCGTCTCGG-CCTCGAGC---GTAGTAG-T-AACAT-----CTCGCTTTGGA-GCGCCGGGCGACGGCC--GCCGGACAACCGGACCTTCGCGGTCC-----ATCTTTCCAAAGGTTGACCTCGGAT--------------------------------------------------------------------------------------------------------------------------------------------------------------------------------------------------------------------------------------------------------------------------------------------------------------------------------------------------------------------------------------------------------------------------------------------------------------------------------------------------------------------------------------------------------------------------------------------------------------------------------------------------------------------------------------------------------------------------------------------------------------------------------------AGGTCAGTGC-CCTCAAATATTTCT------------TTG---AGCGC-AG---GG---CAGG-----TCGCTCGTCGCGCCACC--TGGAGCCGCCTC--GCC-----TGA---GGGGCA--TTTTTGGGTGGTGGG---TCGGGCGCTACGCTAAGCTGCTTTGGCG---CCTTCGGC-AACA-TGG-CCCAAAGCAGCC----------------------------------CTG-----CG------CACCA--------CTTCAC-----TTTG-GT---CG----GACAA------CA-T------------TTTGCTAAAC-CTCTCT----CAGGAAGCCGCCGAGCTCGGTAAGGGTTCCTTCAAGTAAA--------------------------------------------------------------------------------------------------------------------------------------ATGCGCCTCGCGCTGTTTTCCGTAAGTC---CCG-CCCTGCCTGGGCTTTCCGAGG---GTTGATTAGGCACTTGG-AAGCT-CGATGAGTTGA-ATAT-GCTAGCT-GACGCGATGCAGCTTCCATTGTCGGTCGTCCCCGTCA-CCATGGGTATGTTTTCTTGCAGCGTCGGGC---------------------CCGCC---GC-CGTTAC-CTGTG----CCGCTAACGT--A---------TCTCAGTATCATGATTGGCATG-----------------------------------------------------------------------------------------------------------------------------------------------------------------------------------------------------------------------------------------------------------------------------------------------------------------------------------------------------------------------------------------------------------------------------------------------------------------------------------------------------------------------------------------------------------------------------------------------------------------------------------------------------------------------------------------------------------------------------------------------------------------------------------------------------------------------------------------------------------------------------------------------------------------------------------------------------------------------------------------------------------------------------------------------------------------------------------------------------------------------------------
>Phyllosticta_partricuspidatae_NBRC_9466_
GGTGAACCTGCGGAAGGATCATTACTGAAA---TTAGTAAC---------CTTCGAAAG----GATCGAGT---------------------AGGCCGGCCCT--------------CGAAAGCCG----GCCGAAAGA--GCCCTTCTCA-CCCTTGTGTACCTTACCA-CGTTGCTTTGGCGGGCCGACCC-GGTTTCGACCCGGGCGGCCGG-----CG-CCCCCAG--CCCCCGC------GGGCC----AGG---ACGTCC--GGCCAAGCGC--CCGCCAGTATAC---AAAAC-TCAAGCGATTATCT-TGTGAAGTCCTGA-CG-CATCATTCAATTG-ATTAAAACTTTCAACAACGGATCTCTTGGTTCTGGCATCGATGAAGAACGCAGCGAAATGCGATAAGTAATGTGAATTGCAGAATTCAGTGAATCATCGAATCTTTGAACGCACATTGCGCCCTCTGGCATTCCGGAGGGCATGCCTGTTCGAGCGTCATTTCAACCCTCAAGCT-CTGCTTGGTATTGGGCGACGTCCGCC--GTCGGACGCGCCTCGAAGACCTCGGCGACGGCGTCCCAG-CCTCGAGC---GTAGTAG-T-AACAT-----CTCGCTTTGGA-GCGCTGGGCGACGGCC--GCCGGACA-ACCGACCTA--CGGTCT----AATTTTTCCAAAGGTTGACCTCGGATCAGGTAGGGATACCCGCT--------------------------------------------------------------------------------------------------------------------------------------------------------------------------------------------------------------------------------------------------------------------------------------------------------------------------------------------------------------------------------------------------------------------------------------------------------------------------------------------------------------------------------------------------------------------------------------------------------------------------------------------------------------------------------------------------------------------------------------------------------------------AGGTCAGTCT-CCTCAAAATTTTCT------------AGG---AGCGC-AG---GG---C-GGA----TCGCTTGTCGCGCCATC--TGGTGCCGCCTC--GCC-----TGA---GGGGCA--TTTTGGGGTGGTGGGG--TCGGGCGCTACGCTAAGCTGCTTTGGCG---CCTTCGGC-AACA-TAG-CCCAAAGCAGCC----------------------------------CTG-----CG------CACCA--------CTTCAC-----TTTT-GT---CG----GGCAA------CA-T------------TTTGCTAAAC-CACTCC----CAGGAAGCCGCCGAGCTCGGTAAGGGTTCCTTCAAGTA----------------------------------------------------------------------------------------------------------------------------------------ATGCGCCTCGCGCTGTTTTCCGTAAGTC---CCG-CCCTGCCTGAGCTTTCCGAGT---GCCGATTAGGCGCCCGG-AAGCT-CGATGAGTTGA-ATTC-GCTAGCT-GACGCGATGCAGCTTCCATTGTCGGCCGTCCCCGTCA-CCATGGGTATGTTTTCTCGCAGCGTCGGGC---------------------CCGCT---GC-CGTTGC-TTCTG----GGGCTAACGC--A---------TCTCAGTATCATGATTGGCATG------------------------------------------------------------------------------------------------------------------CTCGGGAACAAGATGGACAGTGGCTAAC-GCCTCTATCAGGCCTACATGCTCAA-GTATGACTCCACCCA-CGGCCAGTTCAAGGGTGAGATCAAGGTCGAGGGCAACGACCTTGTCATCAACGGCA-AGAAGGTCCGCTTCTACCAGGAGCGTGACC-CCGC--CAGCATTCCCTGGGCTGAGACTGGTGCTTAC-TACATCGTCGAGTCCACTGGTGTCTTCA------CCACCACGGAGA----AGGCCTCTGCTCACTTGAAGGGCG-----GTG-------CTAAAAAGGTTGTCATCTCTGCTCCTTCGGC--CGACGCTCCAATGTTCGTCATGG-----------GCGTCAACAACGAGACC----TACAAGTCCGACATCAACGTCCTTTCCAACGCCTCTTGCACCACCAAC-TGCCTTGCTC-------------CTCTCGCCAA----------------GGTTATCC-----------ACGAC-AAATACACCAT--------CATTGAGGGCCT---------------------------------CATGACC--ACTGTCCACT-----CCTACACTGCCACTCAG-AAG-----ACCGTTGACGG-CCCCTCTGCCAAGG---ACTGGCGTGGTGGCCGCACTGCTGCTGCCAACATCATTCC----------------------------------------------------------CAGCAGCACCGGTGCCGCCAA---------------GGCTGTCGGCAAGGTCATCCCCGATCTGAACGGCAAG-CTC-------------------------ACTGGCATGG-CTTTCCGTGTCCCCACTCAGAA-CGTCTCCGTTGTCGACCTGA------CTGCTCGCATTGAGAAGGGCGCC-----AGCTATGAGGAGATCAAGCAGACCATCAAGGCTGCTTCTGAGGGTCCCC
>Phyllosticta_partricuspidatae_NBRC_9757_
GGTGAACCTGCGGAAGGATCATTACTGAAA---TTAGTAAC---------CTTCGAAAG----GATCGAGT---------------------AGGCCGGCCCT--------------CGAAAGCCG----GCCGAAAGA--GCCCTTCTCA-CCCTTGTGTACCTTACCA-CGTTGCTTTGGCGGGCCGACCC-GGTTTCGACCCGGGCGGCCGG-----CG-CCCCCAG--CCCCCGC------GGGCC----AGG---ACGTCC--GGCCAAGCGC--CCGCCAGTATAC---AAAAC-TCAAGCGATTATCT-TGTGAAGTCCTGA-CG-CATCATTCAATTG-ATTAAAACTTTCAACAACGGATCTCTTGGTTCTGGCATCGATGAAGAACGCAGCGAAATGCGATAAGTAATGTGAATTGCAGAATTCAGTGAATCATCGAATCTTTGAACGCACATTGCGCCCTCTGGCATTCCGGAGGGCATGCCTGTTCGAGCGTCATTTCAACCCTCAAGCT-CTGCTTGGTATTGGGCGACGTCCGCC--GTCGGACGCGCCTCGAAGACCTCGGCGACGGCGTCCCAG-CCTCGAGC---GTAGTAG-T-AACAT-----CTCGCTTTGGA-GCGCTGGGCGACGGCC--GCCGGACA-ACCGACCTA--CGGTCT----AATTTTTCCAAAGGTTGACCTCGGATCAGGTAGGGATACCCGCT--------------------------------------------------------------------------------------------------------------------------------------------------------------------------------------------------------------------------------------------------------------------------------------------------------------------------------------------------------------------------------------------------------------------------------------------------------------------------------------------------------------------------------------------------------------------------------------------------------------------------------------------------------------------------------------------------------------------------------------------------------------------AGGTCAGTCT-CCTCAAAATTTTCT------------AGG---AGCGC-AG---GG---C-GGA----TCGCTTGTCGCGCCATC--TGGTGCCGCCTC--GCC-----TGA---GGGGCA--TTTTGGGGTGGTGGGG--TCGGGCGCTACGCTAAGCTGCTTTGGCG---CCTTCGGC-AACA-TAG-CCCAAAGCAGCC----------------------------------CTG-----CG------CACCA--------CTTCAC-----TTTT-GT---CG----GGCAA------CA-T------------TTTGCTAAAC-CACTCC----CAGGAAGCCGCCGAGCTCGGTAAGGGTTCCTTCAAGTA----------------------------------------------------------------------------------------------------------------------------------------ATGCGCCTCGCGCTGTTTTCCGTAAGTC---CCG-CCCTGCCTGAGCTTTCCGAGT---GCCGATTAGGCGCCCGG-AAGCT-CGATGAGTTGA-ATTC-GCTAGCT-GACGCGATGCAGCTTCCATTGTCGGCCGTCCCCGTCA-CCATGGGTATGTTTTCTCGCAGCGTCGGGC---------------------CCGCT---GC-CGTTGC-TTCTG----GGGCTAACGC--A---------TCTCAGTATCATGATTGGCATG---------------------------------------------------------------------------------------------------------TATGAGGAACTCGGGAACAAGATGGACAGTGGCTAAC-GCCTCTATCAGGCCTACATGCTCAA-GTATGACTCCACCCA-CGGCCAGTTCAAGGGTGAGATCAAGGTCGAGGGCAACGACCTTGTCATCAACGGCA-AGAAGGTCCGCTTCTACCAGGAGCGTGACC-CCGC--CAGCATTCCCTGGGCTGAGACTGGTGCTTAC-TACATCGTCGAGTCCACTGGTGTCTTCA------CCACCACGGAGA----AGGCCTCTGCTCACTTGAAGGGCG-----GTG-------CTAAAAAGGTTGTCATCTCTGCTCCTTCGGC--CGACGCTCCAATGTTCGTCATGG-----------GCGTCAACAACGAGACC----TACAAGTCCGACATCAACGTCCTTTCCAACGCCTCTTGCACCACCAAC-TGCCTTGCTC-------------CTCTCGCCAA----------------GGTTATCC-----------ACGAC-AAATACACCAT--------CATTGAGGGCCT---------------------------------CATGACC--ACTGTCCACT-----CCTACACTGCCACTCAG-AAG-----ACCGTTGACGG-CCCCTCTGCCAAGG---ACTGGCGTGGTGGCCGCACTGCTGCTGCCAACATCATTCC----------------------------------------------------------CAGCAGCACCGGTGCCGCCAA---------------GGCTGTCGGCAAGGTCATCCCCGATCTGAACGGCAAG-CTC-------------------------ACTGGCATGG-CTTTCCGTGTCCCCACTCAGAA-CGTCTCCGTTGTCGACCTGA------CTGCTCGCATTGAGAAGGGCGCC-----AGCTATGAGGAGATCAAGCAGACCATCAAGGCTGCTTCTGAGGGTCCCC
>Phyllosticta_philoprina_CBS_587.69_
GGTGAACCTGCGGAAGGATCATTACTGGAA--T-TAGTAAT--------TCATTGAAAG--ATCCTTAGTACAGCGTTGGTCCCCCTAAAAAGGCGCCACTGG--------------AAAAGGCTT----------------CTCTTCACACCCCTTGTGTACCTTACCA-TGTTGCTTTGGCGGGCCGACCC-GGTTTCGACCCGGGCGGCCGG-----CG-CCCCCAG--CCCCTCACC----GGGCC----AGG---ACTCCC--GGCTAAGCGC--CCGCCAGTATAC---AAAAC-TCCAGCGATTATTA-CGTGTAGTCCTGATTA-TATTATTCAATTA-ATTAAAACTTTCAACAACGGATCTCTTGGTTCTGGCATCGATGAAGAACGCAGCGAAATGCGATAAGTAATGTGAATTGCAGATTTCAGTGAATCATCGAATCTTTGAACGCACATTGCGCCCTCTGGTATTCCGGAGGGCATGCCTGTTCGAGCGTCATTTCAACCCTCAAGCT-CTGCTTGGTATTGGGCGACGTCCGCT--GCCGGACGCGCCTCGAAGACCTCGGCGACGGCGTCCCAG-CCTCGAGC---GTAGTAG-T-AAAAT---ATCTCGCTTTGGA-GTGCTGGGCGACGGCC--GCCGGACA------------------------------------------------------------------AAATTTGAAA-GCTGGCACCTTCGGTGTCCGCGTTGTAATTTGTAGAGGATGCTTCGGCGAGGACTCCTGCCTAAGTCCCCTGGAACGGGGCGTCACAGAGGGTGAGAATCCCGTATGTGGCGGGCGGTCCAAGCCATGTGAAGCTCCTTCGACGAGTCGAGTTGTTTGGGAATGCAGCTCTAAATGGGAGGTAAATTTCTTCTAAAGCTAAATATTGGCCAGAGACCGATAGCGCACAAGTAGAGTGATCGAAAGATGAAAAGCACTTTGGAAAGAGAGTTAAAAAGTACGTGAAATTGTTGAAAGGGAAGCGCTTGCAACCAGACTCGCTCGCAGTTGCTCAGCCGGCCTCTTGGCCGGTGTACTCTTCTGCGATCGGGCCAGCATCAGTTCGGGCGGCCGGATAAAGGTGTCGGGAATGTAGCACCCTTCGGGGTGTGTTATAGCCCGGCGCGGAATGCGGCCAGCCTGGACTGAGGATCTCGCTTCGGCAAGGATGCTGGCGTAATGGTTGTAAGCGGCCCGTCTTGAAACACGGACCAAGGAGTCTAACATCTATGCGAGTGTTTGGGTGTCAAACCCATGCGCGTAATGAAAGTGAACGGAGGTGGGAACCCCTCACGGGGTGCACCATCGACCGATCCTGATGTCTTCGGATGGATTTGAGTAAGAGCATAGCTGTTGGGACCCGAAAGATGGTGAACTATGCCTGAATAGGGTGAAGCCAGAGGAAACTCTG----CAGTTG-CCTCACAC-TTTCT------------TTG---AGCGCAAG---GG---C-GCC----CCGCTCT-CGCGCCACC--TTTTGCTATCTCCGCCT-----CGA-AGGGAGCA-ATTTT----TTGTAGGG--TCGG--ACTGCGCTAAGCTGCTTTGACG---CGATCGGC-AACA-TCGCCCCGAAGTAGCA---TTTTTGCG-CCCGC-CGTCG---------CCCCG-----CA------CAGCC-------ACTTCAC------T----G---TG-CCGCACAA------CA-T------------TTTGCTAACG-CCCTCT----TAGGAAG-----------------------------------------------------------------------------------------------------------------------------------------------------------------------ATGCGCCCCGCGCTGTTTTCCGTAAGTC---CCG-CCCTGCCTCAGCTGTCCAAGG---GCCGATTAGGCACCCGG-AAGCT-CGATGAGTTGAGCTTC-GCCAGCT-GACGCGCTACAGCTTCCATTGTCGGTCGTCCCCGTCA-CCATGGGTATGTTTCCTCGCAGCGTCAGGC---------------------CCGCC---GC-CGTCGC-TTCTG----GCGCTAACGC--A---------CCGCAGTATCATGATTGGCATG-----------------------------------------------------------------------------------------------------------------------------------------------------------------------------------------CGGTCAGTTCAAGGGCGAGATCAAGGTCGAGGGCAGCGACCTGGTCATCAACGGCA-AGAAGGTCCGCTTCTACCAGGAGCGTGACC-CTGC--CAGCATTCCCTGGGCCGAGACTGGTGCCTAC-TACATCGTCGAGTCCACTGGTGTCTTCA------CCACCACCGAGA----AGGCCTCTGCTCACTTGAAGGGCG-----GTG-------CCAAGAAGGTTGTCATTTCTGCTCCTTCGGC--TGACGCCCCCATGTTCGTCATGG-----------GCGTCAACAACGAGACC----TATAAGTCCGACATCAACGTCCTCTCCAACGCCTCCTGCACCACCAAC-TGCCTTGCTC-------------CCCTCGCCAA----------------GGTCATCC-----------ACGAC-AAGTACACCAT--------TGTTGAGGCTCT---------------------------------CATGACC--ACTGTCCACT-----CCTACACTGCCACCCAG-AAG-----ACGGTTGACGG-TCCCTCCGCCAAGG---ACTGGCGTGGTGGCCGCACTGCTGCTACCAACATCATCCC----------------------------------------------------------CAGCAGCACCGGTGCCGCCAA---------------GGCTGTCGGCAAGGTCATTCCCGACCTTAACGGCAAG-CTC-------------------------ACCGGCATGG-CTTTCCGTGTCCCCACTGCCAA-CGTCTCCGTTGTTGACCTCA------CTGCTCGCATTGAGAAGGGTGCC-----AGCTACGAGGAGATCAAGCAGA---------------------------
>Phyllosticta_phoenicis_CBS_147091_
GGTGAACCTGCGGAAGGATCATTACTGAAA--TGTAATAACT-------TCTCTGAAAG--GTCTTCGAG-----------------------------------------------TAGGCGCCACAACGCCGAAAGA--ACCTCTCTCA-CCCTTGTGTACC-CACTG-TGTTGCTTTGGCGGGCCGACCC-GGTTCTGACCCGGGCGGCCGG-----CG-CCCCCAG--CCCTAAC------CGGCC----AGG---ACGCCC--GGCTAAGTGC--CCGCCAGTATAC---AAAAC-TCAAGCGATTATTT-TGTAAAGTCCTGA-TA-TATCATTCAATTG-ATTAAAACTTTCAACAACGGATCTCTTGGTTCTGGCATCGATGAAGAACGCAGCGAAATGCGATAAGTAATGTGAATTGCAGAATTCAGTGAATCATCGAATCTTTGAACGCACATTGCGCCCTCTGGTATTCCGGAGGGCATGCCTGTTCGAGCGTCATTTCAACCCTCAAGCT-CTGCTTGGTATTGGGCGACGTCCGCT--GCCGGACGCGCCTCGAAGACCTCGGCGACGGCGTCTCAG-CCTCGAGC---GTAGTAG-T-AAAAT---ATCTCGCTTTGGA-GCGCTGGACGGTGGCC--GCCGGACA-ATCGACCTT--CGGTCT------ATTTTTCCAAGGTTGACCTCGGAT------------------AAATTTGAAA-GCTGGCGTCTTCGATGTCCGCGTTGTAATTTGTAGAGGATGCTTCGGCGAAGACTCCTGCCTAAGTCCCCTGGAACGGGGCGTCATAGAGGGTGAGAATCCCGTGTGTGGCGGGCAGTCTAAGCCATGTGAAGCTCCTTCGACGAGTCGAGTTGTTTGGGAATGCAGCTCTAAATGGGAGGTAAATTTCTTCTAAAGCTAAATATTGGCCAGAGACCGATAGCGCACAAGTAGAGTGATCGAAAGATGAAAAGCACTTTGGAAAGAGAGTTAAAAAGTACGTGAAATTGTTGAAAGGGAAGCGCTTGCAACCAGACTCGCCCGTAGTTGCTCAGCCGGCCTCTTGGCCGGTGTACTCTTCTGCGGTCGGGCCAGCATCAGTTCGGGCGGCTGGATAAAGGTGCCGGGAATGTAGCACCCTTCGGGGTGTGTTATAGCCCGGCGCGGAATGCAGCCAGCCTGGACTGAGGATCTCGCTTCGGCAAGGATGCTGGCGTAATGGTTGTAAGCGGCCCGTCTTGAAACACGGACCAAGGAGTCTAACATCTATGCGAGTGTTTGGGTGTCAAACCCATGCGCGTAATGAAAGTGAACGGAGGTGGGAACCCTTTACGGGGTGCACCATCGACCGATCCTGATGTCTTCGGATGGATTTGAGTAAGAGCATAGCTGTTGGGACCCGAAAGATGGTGAACTATGCCTGAATAGGGTGAAGCCAGAGGAAACTCTGAGGTCAGTCG-CCTCACAT-TTTCT------------TTG---AGCGC-AG---GG---CGGG-----TCGCCCGTCGCGCCACC--TGGTGCCGCCTC--GCC-----TGA---GGGGCA-TTTTTTGTGTGGTGGGG--TCGGGCGCTACGCCAAGATGCTTTGGCG---CCTTCGCC-AACA-TGG-CCCAAAGCAGCC----------------------------------CTG-----CG------CGTCA--------CTTCAC------TCGCGT---CG----CACAA------CA-T------------TTTGCTAACG-CCCTCC----CAGGAAGCCGCCGAGCTCGGCAAGGGTTCCTTCAAGTACGCCTGGGTCCTCGACAAGCTGAAGGCTGAGCGTGAGCGTGGTATCACCATCGACATTGCTCTCTGGAAGTTCGAGACCCCGAAGTACTATGTTACCGTCATTGACGCCCCCGGCCACCGTGACTTCATCAAGAAC-------------TGTTTTCCGTAAGTC---CCG-CCCTGCCTCAGCTGTCCGAGG---GGCGATTAGGCGCCCGG-AAGCT-CCATGAGTTGAGATTT-GCCCACT-GACGCGCTGCAGCCTCCATTGTCGGTCGTCCCCGTCA-CCATGGGTATGTTTTCTCGCAGCGTCAGGC---------------------CCGCC---GC-CGTCAC-TTCTG----GCGCTAACGC--A---------CCGCAGTATCATGATTGGCATG------------GACCAGTGTCGAGCACCAGGATGTCGACATCGTCGCTGTCAACGACCCCTTCATTGACCCCACCTACGCTGTACGTCCACC--------CAAACATGAAGAGCCTGGAGAAAACATGGCTAATGGCTAAC-GCC-CCGTCAGGCCTACATGCTCAA-GTATGACTCCACCCA-CGGTCAGTTCAAGGGTGAGATCAAGGTCGAGGGCAGCGACCTCGTCATCAACGGCA-AGAAGGTCCGCTTCTACCAGGAGCGTGACC-CCGC--CAGCATCCCCTGGGCTGAGACCGGTGCCTAC-TACATCGTCGAGTCCACTGGTGTTTTCA------CCACCACCGAGA----AGGCCTCTGCTCACTTGAAGGGCG-----GTG-------CCAAGAAGGTTGTCATCTCTGCTCCTTCGGC--TGACGCCCCCATGTTCGTCATGG-----------GTGTCAACAACGAGACC----TACAAGTCCGACATCAACGTCCTCTCCAACGCTTCTTGCACAACCAAC-TGC-----------------------------------------------------------------------------------------------------------------------------------------------------------------------------------------------------------------------------------------------------------------------------------------------------------------------------------------------------------------------------------------------------------------------------------------------------------------------------------------------------------------------------------------------------------------------
>Phyllosticta_pterospermi_SAUCC210104_
GGTGAACCTGCGGAAGGATCATTACTGAAA----TAGTAATTC------TTTTTGAAAG--GTCTTCGAGT-------------------------------------------------AGGCTGCAAGGCCCAAAGA--ACCTCTCTCA-CCCTTGTGTACCTTACCA-TGTTGCTTTGGCGGGCCGACCC-GGTTTCGACCCGGGCGGCCGG-----CG-CCCCCAG--CCCTGAC------GGGCC----AGG---ACGCCC--GGCTAAGTGC--CCGCCAGTATAC---AAAAC-TCAAGCGATTATTT-TGTGAAGTCCTGA-TA-TATCATTCAATTG-ATTAAAACTTTCAACAACGGATCTCTTGGTTCTGGCATCGATGAAGAACGCAGCGAAATGCGATAAGTAATGTGAATTGCAGAATTCAGTGAATCATCGAATCTTTGAACGCACATTGCGCCCTCTGGTATTCCGGAGGGCATGCCTGTTCGAGCGTCATTTCAACCCTCAAGCT-CTGCTTGGTATTGGGCGACGTCCGCT--GCCGGACGCGCCTCGAAGACCTCGGCGACGGCGTCTTAG-CCTCGAGC---GTAGTAG-T-AATAT-----CTCGCTTTGGA-GTGCTGGACGACGGCC--GCCGGACA-ATCGACCTT--CGGTCT------ATTTTTCCAAGGTTGACCTCGGATCAGGTAGGGATACCCGCTAAATTTGAAA-GCTGGCGTCTTCGACGTCCGCGTTGTAATTTGTAGAGGATGCTTCGGCGAAGACTCCTGCCTAAGTCCCCTGGAACGGGGCGTCATAGAGGGTGAGAATCCCGTATGTGGCGGGCAGTCCGAGCCATGTGAAGCTCCTTCGACGAGTCGAGTTGTTTGGGAATGCAGCTCTAAATGGGAGGTAAATTTCTTCTAAAGCTAAATATTGGCCAGAGACCGATAGCGCACAAGTAGAGTGATCGAAAGATGAAAAGCACTTTGGAAAGAGAGTTAAAAAGTACGTGAAATTGTTGAAAGGGAAGCGCTTGCAACCAGACTCGCTCGTAGTTGCTCAGCCGGCCTCTTGGCCGGTGTACTCTTCTGCGATCGGGCCAGCATCAGTTCGGGCGGCCGGATAAAGGTGTCGGGAATGTAGCACCCTTCGGGGTGTGTTATAGCCCGGCGCGGAATGCGGCCAGCCTGGACTGAGGATCTCGCTTCGGCAAGGATGCTGGCGTAATGGTTGTAAGCGGCCCGTCTTGAAACACGGACCAAGGAGTCTAACATCTATGCGAGTGTTTGGGTGTCAAACCCATGCGCGTAATGAAAGTGAACGGAGGTGGGAACCCTTCACGGGGTGCACCATCGACCGATCCTGATGTCTTCGGATGGATTTGAGTAAGAGCATAGCTGTTGGGACCCGAAAGATGGTGAACTATGCCTGAATAGGGTGAAGCCAGAGGAAACTCTGAGGTCAGTTG-CCTCACAT-TTTCT------------TTG---AGCGC-AGGGCGG------------TCGCTCGCCGCGCCACC--TGGTGCCGCCTC--GCC-----TGA---GGGGCA-TTTTTTGGGTGGTGGGG--TCGGGCGCTGCGCTAAGCTGCTTTGGCG---CCTTCGGC-AACA-TGG-CCCAAAGCAGCC----------------------------------CTG-----CG------CATCA--------CCTCAC-----TTTT-GT---CG----CACAA------CA-T------------TTTGCTAACG-CCCTCT----CAGGAAGCCGCCGAGCTCGGCAAGGGTTCCTTCAAGTACGCCTGGGTCCTCGACAAGCTGAAGGCTGAGCGTGAGCGTGGTATCACCATCGACATTGCTCTCTGGAAGTTCGAGACCCCGAAGTACTATGTCACCGTCATTGACGCCCCCGGTCACCGTGACTTCATCAAGAACACGCGCCCCGCGCTGTTTTCCGTAAGTC---CCG-CCCTGCCTCAGCTGTCCGAGG---GCCGATTAGGCGCCCGG-AAGTT-GGATGAGTTGAGATTC-GCCCGCT-GACGCTCTGCAGCCTCCATTGTCGGTCGTCCCCGTCA-CCATGGGTATGTTTTCTCGCAGCGTCAGGC---------------------CCGCC---GC-CGTCGC-TTCTG----GCGCTAACGC--A---------CCTCAGTATCATGATTGGTATGAGCTAATCTTGGAATCAGTGTCGAGCACCAGGATGTCGACATCGTCGCCGTCAACGACCCCTTCATTGACCCCACCTACGCTGTACGTACACC--------AAAATATGAAGAGCTCGGAAAGAAGATGGTCAATGGCTAAC-GCCTCTTCCAGGCCTACATGCTCAA-GTATGACTCCACCCA-CGGTCAGTTCAAGGGCGAGATCAAGGTCGAGGGCAGCGACCTCGTCATCAACGGCA-AGAAGGTCCGCTTCTACCAGGAGCGTGACC-CCGC--CAGCATTCCCTGGGCTGAGACCGGTGCCTAC-TACATTGTCGAGTCCACTGGTGTTTTCA------CCACCACCGAGA----AGGCCTCTGCTCACTTGAAGGGCG-----GTG-------CCAAGAAGGTTGTCATCTCTGCTCCTTCGGC--TGACGCCCCCATGTTTGTCATGG-----------GTGTCAACAACGAGACC----TACAAGTCCGACATCAACGTCCTCTCCAACGCTTCTTGCACCACCAAC-TGCCTTGCTC-------------CCCTCGCCAA----------------GGTCATCC-----------ACGAC-AAGTACACCAT--------TGTTGAGGGTCT---------------------------------CATGACC--ACTGTCCACT-----CCTACACTGCCACCCAG-AAG-----ACCGTTGACGG-TCCCTCCGCTAAGG---ACTGGCGTGGTGGCCGCACTGCTGCTGCCAACATCATCCC----------------------------------------------------------CAGCAGCACCGGTGCCGCCAA---------------GGCTGTCGGCAAGGTCATTCCCGACCTTAACGGCAAG-CTT-------------------------ACCGGCATGG-CTTTCCGTGTCCCCACTGCCAA-CGTCTCCGTTGTCGACCTGA------CTGCTCGCATTGAGAAGGGCGCC-----AGCTACGAGGAGATCAAGCAGACCATCAAGGCTGCCTCTGAGGGTCCCC
>Phyllosticta_pterospermi_SAUCC210106_
GGTGAACCTGCGGAAGGATCATTACTGAAA----TAGTAATTC------TTTTTGAAAG--GTCTTCGAGT-------------------------------------------------AGGCTGCAAGGCCCAAAGA--ACCTCTCTCA-CCCTTGTGTACCTTACCA-TGTTGCTTTGGCGGGCCGACCC-GGTTTCGACCCGGGCGGCCGG-----CG-CCCCCAG--CCCTGAC------GGGCC----AGG---ACGCCC--GGCTAAGTGC--CCGCCAGTATAC---AAAAC-TCAAGCGATTATTT-TGTGAAGTCCTGA-TA-TATCATTCAATTG-ATTAAAACTTTCAACAACGGATCTCTTGGTTCTGGCATCGATGAAGAACGCAGCGAAATGCGATAAGTAATGTGAATTGCAGAATTCAGTGAATCATCGAATCTTTGAACGCACATTGCGCCCTCTGGTATTCCGGAGGGCATGCCTGTTCGAGCGTCATTTCAACCCTCAAGCT-CTGCTTGGTATTGGGCGACGTCCGCT--GCCGGACGCGCCTCGAAGACCTCGGCGACGGCGTCTTAG-CCTCGAGC---GTAGTAG-T-AATAT-----CTCGCTTTGGA-GTGCTGGACGACGGCC--GCCGGACA-ATCGACCTT--CGGTCT------ATTTTTCCAAGGTTGACCTCGGATCAGGTAGGGATACCCGCTAAATTTGAAA-GCTGGCGTCTTCGACGTCCGCGTTGTAATTTGTAGAGGATGCTTCGGCGAAGACTCCTGCCTAAGTCCCCTGGAACGGGGCGTCATAGAGGGTGAGAATCCCGTATGTGGCGGGCAGTCCGAGCCATGTGAAGCTCCTTCGACGAGTCGAGTTGTTTGGGAATGCAGCTCTAAATGGGAGGTAAATTTCTTCTAAAGCTAAATATTGGCCAGAGACCGATAGCGCACAAGTAGAGTGATCGAAAGATGAAAAGCACTTTGGAAAGAGAGTTAAAAAGTACGTGAAATTGTTGAAAGGGAAGCGCTTGCAACCAGACTCGCTCGTAGTTGCTCAGCCGGCCTCTTGGCCGGTGTACTCTTCTGCGATCGGGCCAGCATCAGTTCGGGCGGCCGGATAAAGGTGTCGGGAATGTAGCACCCTTCGGGGTGTGTTATAGCCCGGCGCGGAATGCGGCCAGCCTGGACTGAGGATCTCGCTTCGGCAAGGATGCTGGCGTAATGGTTGTAAGCGGCCCGTCTTGAAACACGGACCAAGGAGTCTAACATCTATGCGAGTGTTTGGGTGTCAAACCCATGCGCGTAATGAAAGTGAACGGAGGTGGGAACCCTTCACGGGGTGCACCATCGACCGATCCTGATGTCTTCGGATGGATTTGAGTAAGAGCATAGCTGTTGGGACCCGAAAGATGGTGAACTATGCCTGAATAGGGTGAAGCCAGAGGAAACTCTGAGGTCAGTTG-CCTCACAT-TTTCT------------TTG---AGCGC-AG---GG---------CGGTCGCTCGCCGCGCCACC--TGGTGCCGCCTC--GCC-----TGA---GGGGCA-TTTTTTGGGTGGTGGGG--TCGGGCGCTGCGCTAAGCTGCTTTGGCG---CCTTCGGC-AACA-TGG-CCCAAAGCAGCC----------------------------------CTG-----CG------CATCA--------CCTCAC-----TTTT-GT---CG----CACAA------CA-T------------TTTGCTAACG-CCCTCT----CAGGAAGCCGCCGAGCTCGGCAAGGGTTCCTTCAAGTACGCCTGGGTCCTCGACAAGCTGAAGGCTGAGCGTGAGCGTGGTATCACCATCGACATTGCTCTCTGGAAGTTCGAGACCCCGAAGTACTATGTCACCGTCATTGACGCCCCCGGTCACCGTGACTTCATCAAGAACACGCGCCCCGCGCTGTTTTCCGTAAGTC---CCG-CCCTGCCTCAGCTGTCCGAGG---GCCGATTAGGCGCCCGG-AAGTT-GGATGAGTTGAGATTC-GCCCGCT-GACGCTCTGCAGCCTCCATTGTCGGTCGTCCCCGTCA-CCATGGGTATGTTTTCTCGCAGCGTCAGGC---------------------CCGCC---GC-CGTCGC-TTCTG----GCGCTAACGC--A---------CCTCAGTATCATGATTGGTATGAGCTAATCTTGGAATCAGTGTCGAGCACCAGGATGTCGACATCGTCGCCGTCAACGACCCCTTCATTGACCCCACCTACGCTGTACGTACACC--------AAAATATGAAGAGCTCGGAAAGAAGATGGTCAATGGCTAAC-GCCTCTTCCAGGCCTACATGCTCAA-GTATGACTCCACCCA-CGGTCAGTTCAAGGGCGAGATCAAGGTCGAGGGCAGCGACCTCGTCATCAACGGCA-AGAAGGTCCGCTTCTACCAGGAGCGTGACC-CCGC--CAGCATTCCCTGGGCTGAGACCGGTGCCTAC-TACATTGTCGAGTCCACTGGTGTTTTCA------CCACCACCGAGA----AGGCCTCTGCTCACTTGAAGGGCG-----GTG-------CCAAGAAGGTTGTCATCTCTGCTCCTTCGGC--TGACGCCCCCATGTTTGTCATGG-----------GTGTCAACAACGAGACC----TACAAGTCCGACATCAACGTCCTCTCCAACGCTTCTTGCACCACCAAC-TGCCTTGCTC-------------CCCTCGCCAA----------------GGTCATCC-----------ACGAC-AAGTACACCAT--------TGTTGAGGGTCT---------------------------------CATGACC--ACTGTCCACT-----CCTACACTGCCACCCAG-AAG-----ACCGTTGACGG-TCCCTCCGCTAAGG---ACTGGCGTGGTGGCCGCACTGCTGCTGCCAACATCATCCC----------------------------------------------------------CAGCAGCACCGGTGCCGCCAA---------------GGCTGTCGGCAAGGTCATTCCCGACCTTAACGGCAAG-CTT-------------------------ACCGGCATGG-CTTTCCGTGTCCCCACTGCCAA-CGTCTCCGTTGTCGACCTGA------CTGCTCGCATTGAGAAGGGCGCC-----AGCTACGAGGAGATCAAGCAGACCATCAAGGCTGCCTCTGAGGGTCCCC
>Phyllosticta_rhizophorae_NCYUCC_19_0352_
GGTGAACCTGCGGAAGGATCATTACTGAAA--TGTAATAACTT------CTATTGAAAG--GTTCCAGAG-----------------------------------------------TAGGCGCTACAACGCCGAAATG---ACCTTCTCA-CCCTTGTGTACT-CACTA-TGTTGCTTTGGCGGGTCGACCT-GGTTCCGACCCAGGCGGCCGG-----CG-CCCCCAG--CCTTAAC------TGGCC----AGG---ACGCCC--GGCTAAGTGC--CCGCCAGTATAC---AAAAC-TCAAGAATTCATAT-TGTGAAGTCCTGA-TA-TATCATTTAATTGATTTAAAACTTTCAACAACGGATCTCTTGGTTCTGGCATCGATGAAGAACGCAGCGAAATGCGATAAGTAATGTGAATTGCAGAATTCAGTGAATCATCGAATCTTTGAACGCACATTGCGCCCTCTGGTATTCCGGAGGGCATGCCTGTTCGAGCGTCATTTCAACCCTCAAGCT-CTGCTTGGTATTGGGCAACGTCCGCT--GCCGGACGTGCCTTGAAGACCTCGGCGACGGCGTCCTAG-CCTCGAGC---GTAGTAG-T-AAAAT---ATCTCGCTTTGGA-GTGCTGGGCGACGGCC--GCCGGACA-ATCGACCTT--CGGTCT------ATTTTTCCAAGGTTGACCTCGGATCAGGTAGGGATACCCGCTAAATTTGAAA-GCTGGCGTCTTCGACGTCCGCGTTGTAATTTGTAGAGGATGCTTCGGCGAAGACTCCTGCCTAAGTCCCCTGGAACGGGGCGTCATAGAGGGTGAGAATCCCGTATGTGGCGGGCAGTCTAAGCCATGTGAAGCTCCTTCGACGAGTCGAGTTGTTTGGGAATGCAGCTCTAAATGGGAGGTAAATTTCTTCTAAAGCTAAATATTGGCCAGAGACCGATAGCGCACAAGTAGAGTGATCGAAAGATGAAAAGCACTTTGGAAAGAGAGTTAAAAAGTACGTGAAATTGTTGAAAGGGAAGCGCTTGCAACCAGACTCGCTCGTAGTTGCTCAGCCGGCCTCTTGGCCGGTGTACTCTTCTACGATCGGGCCAGCATCAGTTCGGGCGGCAGGATAAAGGTGTCGGGAATGTAGCACCCTTCGGGGTGTGTTATAGCCCGGCGCGGAATGCTGCCAGCCTGGACTGAGGATCTCGCTTCGGCAAGGATGCTGGCGTAATGGTTGTAAGCGGCCCGTCTTGAAACACGGACCAAGGAGTCTAACATCTATGCGAGTGTTTGGGTGTCAAACCCATGCGCGTAATGAAAGTGAACGGAGGTGGGAACCCCTCACGGGGTGCACCATCGACCGATCCTGATGTCTTCGGATGGATTTGAGTAAGAGCATAGCTGTTGGGACCCGAAAGATGGTGAACTATGCCTGAATAGGGTGAAGCCAGAGGAAACTCTG----------------------------------------------------------------------------------------------------------------------------------------------------------------------------------------------------------------------------------------------------------------------------------------------------------------------------------------------------------------------------------------------------------------------------------------------------------------------------------------------------------------------------------ACGCGCCCCGCGCTGTTTTCCGTAAGTC---CCG-CCCTGCCTCAGCTGTCCGAGG---GCCGATTAGGCGCCCGG-AAGCT-CGATGAGTTGAGATTA-GCCCACT-GACGCGCTACAGCCTCCATTGTCGGTCGTCCCCGTCA-CCATGGGTATGTTTTCTCGCAGCGTCAGGC---------------------CCGCC---GC-CGTCGC-TTCTG----GCGCTAACGC--A---------CCGCAGTATCATGATTGGCATG---------------------------------------------------------------------------------CTGTACGTAACC--------CAAACATGAGGAGCCCGGAGAAAAGATGGCCAATGGCTAAC-GCCTTCTTCAGGCCTACATGCTCAA-GTATGACTCGACCCA-CGGTCAGTTCAAGGGCGAGATCAAGGTCGAGGGCAGCGACCTCGTCATCAACGGCA-AGAAGGTCCGCTTCTACCAGGAGCGTGACC-CCGC--CAGCATCCCCTGGGCTGAGACCGGTGCCTAC-TACATCGTCGAGTCCACTGGTGTTTTCA------CCACCACCGAGA----AGGCCTCTGCTCACTTGAAGGGCG-----GTG-------CCAAGAAGGTTGTCATCTCTGCTCCTTCGGC--TGACGCCCCCATGTTCGTCATGG-----------GCGTCAACAACGAGACC----TACAAGTCTGACATCAACGTCCTCTCCAACGCTTCTTGCACCACCAAC-TGCCTTGCTC-------------CCCTTGCCAA----------------GGTCATCC-----------ACGAC-AAGTACACCAT--------CGTTGAGGGTCT---------------------------------CATGACC--ACTGTCCACT-----CCTACACTGCCACCCAG-AAG-----ACCGTTGACGG-TCCCTCCGCTAAGG---ACTGGCGTGGTGGCCGCACTGCTGCTGCCAACATCATCCC----------------------------------------------------------CAGCAGCACTGGTGCCGCTAA---------------GGCTGTCGGCAAGGTCATTCCCGACCTCAACGGCAAG-CTC-------------------------ACCGGCATGG-CTTTCCGTGTCCCCACTGCCAA-CGTCTCCGTTGTCGACCTGA------CTGCCCGCATTGAGAAGGGTGCC-----AGCTACGAGGAGATCAAGCAGACCATCAAGGCTGCCTCCGAGGGTCCCC
>Phyllosticta_rhizophorae_NCYUCC_19_0358_
GGTGAACCTGCGGAAGGATCATTACTGAAA--TGTAATAACTT------CTATTGAAAG--GTTCCAGAGTAGG------------------CGCTACAACGC--------------CGAAATGAC------------------CTTCTCA-CCCTTGTGTACT-CACTA-TGTTGCTTTGGCGGGTCGACCT-GGTTCCGACCCAGGCGGCCGG-----CG-CCCCCAG--CCTTAAC------TGGCC----AGG---ACGCCC--GGCTAAGTGC--CCGCCAGTATAC---AAAAC-TCAAGAATTCATAT-TGTGAAGTCCTGA-TA-TATCATTTAATTGATTTAAAACTTTCAACAACGGATCTCTTGGTTCTGGCATCGATGAAGAACGCAGCGAAATGCGATAAGTAATGTGAATTGCAGAATTCAGTGAATCATCGAATCTTTGAACGCACATTGCGCCCTCTGGTATTCCGGAGGGCATGCCTGTTCGAGCGTCATTTCAACCCTCAAGCT-CTGCTTGGTATTGGGCAACGTCCGCT--GCCGGACGTGCCTTGAAGACCTCGGCGACGGCGTCCTAG-CCTCGAGC---GTAGTAG-T-AAAAT---ATCTCGCTTTGGA-GTGCTGGGCGACGGCC--GCCGGACA-ATCGACCTT--CGGTC------TATTTTTCCAAGGTTGACCTCGGATCAGGTAGGGATACCCGCTAAATTTGAAA-GCTGGCGTCTTCGACGTCCGCGTTGTAATTTGTAGAGGATGCTTCGGCGAAGACTCCTGCCTAAGTCCCCTGGAACGGGGCGTCATAGAGGGTGAGAATCCCGTATGTGGCGGGCAGTCTAAGCCATGTGAAGCTCCTTCGACGAGTCGAGTTGTTTGGGAATGCAGCTCTAAATGGGAGGTAAATTTCTTCTAAAGCTAAATATTGGCCAGAGACCGATAGCGCACAAGTAGAGTGATCGAAAGATGAAAAGCACTTTGGAAAGAGAGTTAAAAAGTACGTGAAATTGTTGAAAGGGAAGCGCTTGCAACCAGACTCGCTCGTAGTTGCTCAGCCGGCCTCTTGGCCGGTGTACTCTTCTACGATCGGGCCAGCATCAGTTCGGGCGGCAGGATAAAGGTGTCGGGAATGTAGCACCCTTCGGGGTGTGTTATAGCCCGGCGCGGAATGCTGCCAGCCTGGACTGAGGATCTCGCTTCGGCAAGGATGCTGGCGTAATGGTTGTAAGCGGCCCGTCTTGAAACACGGACCAAGGAGTCTAACATCTATGCGAGTGTTTGGGTGTCAAACCCATGCGCGTAATGAAAGTGAACGGAGGTGGGAACCCCTCACGGGGTGCACCATCGACCGATCCTGATGTCTTCGGATGGATTTGAGTAAGAGCATAGCTGTTGGGACCCGAAAGATGGTGAACTATGCCTGAATAGGGTGAAGCCAGAGGAAACTCTG----------------------------------------------------------------------------------------------------------------------------------------------------------------------------------------------------------------------------------------------------------------------------------------------------------------------------------------------------------------------------------------------------------------------------------------------------------------------------------------------------------------------------------ACGCGCCCCGCGCTGTTTTCCGTAAGTC---CCG-CCCTGCCTCAGCTGTCCGAGG---GCCGATTAGGCGCCCGG-AAGCT-CGATGAGTTGAGATTA-GCCCACT-GACGCGCTACAGCCTCCATTGTCGGTCGTCCCCGTCA-CCATGGGTATGTTTTCTCGCAGCGTCAGGC---------------------CCGCC---GC-CGTCGC-TTCTG----GCGCTAACGC--A---------CCGCAGTATCATGATTGGCATG---------------------------------------------------------------------------------CTGTACGTAACC--------CAAACATGAGGAGCCCGGAGAAAAGATGGCCAATGGCTAAC-GCCTTCTTCAGGCCTACATGCTCAA-GTATGACTCGACCCA-CGGTCAGTTCAAGGGCGAGATCAAGGTCGAGGGCAGCGACCTCGTCATCAACGGCA-AGAAGGTCCGCTTCTACCAGGAGCGTGACC-CCGC--CAGCATCCCCTGGGCTGAGACCGGTGCCTAC-TACATCGTCGAGTCCACTGGTGTTTTCA------CCACCACCGAGA----AGGCCTCTGCTCACTTGAAGGGCG-----GTG-------CCAAGAAGGTTGTCATCTCTGCTCCTTCGGC--TGACGCCCCCATGTTCGTCATGG-----------GCGTCAACAACGAGACC----TACAAGTCTGACATCAACGTCCTCTCCAACGCTTCTTGCACCACCAAC-TGCCTTGCTC-------------CCCTTGCCAA----------------GGTCATCC-----------ACGAC-AAGTACACCAT--------CGTTGAGGGTCT---------------------------------CATGACC--ACTGTCCACT-----CCTACACTGCCACCCAG-AAG-----ACCGTTGACGG-TCCCTCCGCTAAGG---ACTGGCGTGGTGGCCGCACTGCTGCTGCCAACATCATCCC----------------------------------------------------------CAGCAGCACTGGTGCCGCTAA---------------GGCTGTCGGCAAGGTCATTCCCGACCTCAACGGCAAG-CTC-------------------------ACCGGCATGG-CTTTCCGTGTCCCCACTGCCAA-CGTCTCCGTTGTCGACCTGA------CTGCCCGCATTGAGAAGGGTGCC-----AGCTACGAGGAGATCAAGCAGACCATCAAGGCTGCCTCCGAGGGTCCCC
>Phyllosticta_schimae_CGMCC_3.14354_
------CCGGCCCAAAGA---------------------------------------------------------------------------------------------------------------------------ACCTCTCTCA-CCCTTGTGTACCCTACCA-CGTTGCTTTGGCGGGCCGACCC-GGTTTCGACCCGGGCGGCTGG------GACCCCCCCTCCCCCGGG---------------AGG---ACGTCC--GGCTACGTGC--CCGCCAGTAGAC---AAAAC-TCGACGAATGAATT----GTAGTCCTGA-TA-CATCATTTAATTG-ATTAAAACTTTCAACAACGGATCTCTTGGTTCTGGCATCGATGAAGAACGCAGCGAAATGCGATAAGTAATGTGAATTGCAGAATTCAGTGAATCATCGAATCTTTGAACGCACATTGCGCCCTCTGGTATTCCGGAGGGCATGCCTGTTCGAGCGTCATTTCAACCCTCAAGCT-CTGCTTGGTATTGGGCGACGTCCGCT--GTCGGACGCGCCTCGAAGACCTCGGCGACGGCGTCTCGG-CCTCGAGC---GTAGTAG-T-AAAAC---ATCTCGCTTTGGA-GTGCTGGGCGACGGCT-TGCCGGACA-ACCGACCTT-TCGGTCC-----ATTTTTCCAAAGGTTGACCTCGGATCAGGTAGGGATACCCGCT--------------------------------------------------------------------------------------------------------------------------------------------------------------------------------------------------------------------------------------------------------------------------------------------------------------------------------------------------------------------------------------------------------------------------------------------------------------------------------------------------------------------------------------------------------------------------------------------------------------------------------------------------------------------------------------------------------------------------------------------------------------------AGGTCAGTCG-CCTCACAT-TTTCT------------TTG---AGCGC-AG---GG---CGGG-----TCGCTCGTCGCGCCACC--TGGTGCCGCCTC--GCC-----TGA---GGGGCATTTTTTTGGGTGGTGGGG--TCGGGCGCTGCGCTAAGCTGCTTTGGCG---CGTTCGGC-AACA-TCG-CCCAAAGCAGCC----------------------------------CTG-----CG------CACCA--------CTTCAC-----TTTG-GT---CG----CACAA------CA-T------------TTTGCTAACG-CCCTCC----CAGGAAGCCGCCGAGCTCGGTAAGGG----------------------------------------------------------------------------------------------------------------------------------------------------ACGCTCCCCGCGCTGTTTTCCGTAAGTC---TCG-CCCTGCCTCAGTTGTCCGAGG---GCCGATTAGGCGCCCGG-AAGCT-CGATGACTTGAGATTT-GCCTGCT-GACGCGATGCAGCCTCCATTGTCGGTCGTCCCCGTCA-CCATGGGTATGTTTTCTCGCAGCGTCAGGC---------------------CCGCC---GC-CTTCGC-TTCTG----GCGCTAACGC--A---------CCTCAGTATCATGATTGGCATG-----------------------------------------------------------------------------------------------------------------------------------------------------------------------------------------CGGTCAGTTCAAGGGCGACGTCAAGGTCGAGGGCAGCGACCTTGTCATCAACGGCA-AGAAGATCCGCTTCTACCAGGAGCGTGACC-CCGC--CAACATCCCCTGGGCCGAGACCGGTGCCTAC-TACATCGTCGAGGCCACTGGTGTTTTCA------CCACCACCGAGA----AGGCCTCTGCCCACTTGAAGGGCG-----GTG-------CCAAGAAGGTTGTCATCTCGGCTCCTTCGGC--TGACGCCCCCATGTTCGTCATGG-----------GCGTCAACAACGAGACC----TACAAGTCCGACATCAACGTCCTCTCCAACGCTTCTTGCACCACCAAC-TGCCTTGCTC-------------CCCTCGCCAA----------------GGTCATCC-----------ACGAC-AAGTACACCAT--------CATTGAGGCTCT---------------------------------CATGACC--ACTGTCCACT-----CCTACACTGCCACCCAG-AAG-----ACTGTTGACGG-TCCCTCCGCCAAGG---ACTGGCGTGGTGGCCGCACTGCTGCCACCAACATCATCCC----------------------------------------------------------CAGCAGCACTGGTGCCGCCAA---------------GGCCGTCGGCAAGGTCATCCCCGACCTCAACGGCAAG-CTC-------------------------ACTGGCATGG-CTTTCCGTGTCCCCACCTCCAA-CGTCTCCGTTGTCGACTTGA------CTGCCCGCATTGAGAAGGGTGCC-----AGCTACGAGGAGATCAAGCAGA---------------------------
>Phyllosticta_schimicola_CGMCC_3.17319_
GGTGAACCTGCGGAAGGATCATTACTGAAA--TGAAGTAAT--------TCTCTGAAAG--GTCTTCGAGTAG-------------------GCGGCGGCCCT--------------GAAAAGCCG--CGGCCGAAAGA--ACCTCTCTCA-CCCTTGTGTACC-CACTG-CGTTGCTTTGGCGGGCCGACCC-GGTTTCGACCCGGGCGGCTGG-----AA-CCCTCTGGCCCCTCGC------GGGCCCCGGAGG---GCGACC--GGCTAGGTGC--CCGCCAGTAGAC---AAAAC-TCGACGAATGAATC----GCGGTCCTGA-TG-TATCATTTAATTG-ATTAAAACTTTCAACAACGGATCTCTTGGTTCTGGCATCGATGAAGAACGCAGCGAAATGCGATAAGTAATGTGAATTGCAGAATTCAGTGAATCATCGAATCTTTGAACGCACATTGCGCCCTCTGGTATTCCGGAGGGCATGCCTGTTCGAGCGTCATTTCAACCCTCAAGCT-CTGCTTGGTATTGGGCGACGTCCGCT--GCCGGACGCGCCTCGAAGACCTCGGCGACGGCGCCTCAG-CCTCGAGC---GTAGTAG-T-AAAAC---ATCTCGCTTTGGA-GCGCTGGGCGACGGAC-CGCCGGACA-ACCGACCTT-TCGGTCC----ACATTTTCCAAAGGTTGACCTCGGATCAGGTAGGGATACCCGCT--------------------------------------------------------------------------------------------------------------------------------------------------------------------------------------------------------------------------------------------------------------------------------------------------------------------------------------------------------------------------------------------------------------------------------------------------------------------------------------------------------------------------------------------------------------------------------------------------------------------------------------------------------------------------------------------------------------------------------------------------------------------AGGTCAGTCG-CCTCACAT-TTTCT------------TTG---AGCGC-AG---GG---CCGG-----TCGCTCGTCGCGCCACC--TCGTGCCGCCTC--ACC-----TGA---GGGGCATTTTTTTGGGTGGTGGGG--TCGGGCGCTGCGCTAAGCTGCTTTGGCG---CTTTCGGC-AACA-TGG-CCCAAAGCAGCC----------------------------------CTG-----CG------CACCA--------CTTCAC-----TTTG-GT---CG----CACAA------CA-T------------TTTGCTAACG-CCCTCC----CAGGAAGCCGCCGAGCTCGGTAAGGGTTCCTTCAAGT-----------------------------------------------------------------------------------------------------------------------------------------ACGCTCCCCGCGCTGTTTTCCGTAAGTC---TCG-CCCTGCCTCAGCTGTCCGAGG---ACCGATTAGGCGCCCGG-AAACT-CGATGACTTGA-ATTT-GCCTGCT-GACGCGGTGTAGCCTCCATTGTCGGTCGTCCCCGTCA-TCATGGGTATGTTTTCTCGCAGCGTCAGGC---------------------CCGCC---GC-CGTCGC-TTCTG----GCGCTAACGC--A---------CCTCAGTATCATGATTGGCATG---------------------------------------------------------------------------------------------------------------------------AAGATGGTCAATGGCTAAC-GCCTCCGTCAGGCCTACATGCTCAA-GTATGACTCCACCCA-CGGTCAGTTCAAGGGCGACATCAAGATCGACGGCAGCGACCTTGTCATCAACGGCA-AGAAGATCCGCTTCTACCAGGAGCGTGACC-CTGC--CAGCATCCCCTGGGCTGAGACCGGTGCCTAC-TACATCGTCGAGTCCACCGGTGTTTTCA------CCACCACCGACA----AGGCCTCTGCCCACTTGAAGGGCG-----GTG-------CCAAGAAGGTTGTCATCTCGGCCCCTTCGGC--TGATGCCCCCATGTTCGTCATGG-----------GCGTCAACAACGAGACC----TACACGTCCGACATCAACGTGCTCTCCAACGCTTCTTGCACCACCAAC-TGCCTTGCTC-------------CCCTCGCCAA----------------GGTCATCC-----------ACGAC-AAGTACACCAT--------CATTGAGGCTCT---------------------------------CATGACC--ACTGTCCACT-----CCTACACTGCCACCCAG-AAG-----ACCGTTGACGG-TCCCTCCGCCAAGG---ACTGGCGTGGTGGCCGCACTGCTGCCACCAACATCATCCC----------------------------------------------------------CAGCAGCACTGGTGCCGCCAA---------------GGCCGTCGGCAAGGTCATCCCCGACCTCAACGGCAAG-CTC-------------------------ACCGGCATGG-CTTTCCGTGTCCCTACCTCCAA-CGTCTCCGTTGTCGACCTGA------CTGCCCGCATCGAGAAGGGTGCC-----AGCTACGAGGAGATTAAGCAGACCATCAAGGCTGCTTCCGAGGGTCCCC
>Phyllosticta_schimicola_CGMCC_3.17320_
GGTGAACCTGCGGAAGGATCATTACTGAAA--TGAAGTAAT--------TCTCTGAAAG--GTCTTCGAGTAG-------------------GCGGCGGCCCT--------------GAAAAGCCG--CGGCCGAAAGA--ACCTCTCTCA-CCCTTGTGTACC-CACTG-CGTTGCTTTGGCGGGCCGACCC-GGTTTCGACCCGGGCGGCTGG-----AA-CCCTCTGGCCCCTCGC------GGGCCCCGGAGG---GCGACC--GGCTAGGTGC--CCGCCAGTAGAC---AAAAC-TCGACGAATGAATC----GCGGTCCTGA-TG-TATCATTTAATTG-ATTAAAACTTTCAACAACGGATCTCTTGGTTCTGGCATCGATGAAGAACGCAGCGAAATGCGATAAGTAATGTGAATTGCAGAATTCAGTGAATCATCGAATCTTTGAACGCACATTGCGCCCTCTGGTATTCCGGAGGGCATGCCTGTTCGAGCGTCATTTCAACCCTCAAGCT-CTGCTTGGTATTGGGCGACGTCCGCT--GCCGGACGCGCCTCGAAGACCTCGGCGACGGCGCCTCAG-CCTCGAGC---GTAGTAG-T-AAAAC---ATCTCGCTTTGGA-GCGCTGGGCGACGGAC-CGCCGGACA-ACCGACCTT-TCGGTCC----ACATTTTCCAAAGGTTGACCTCGGATCAGGTAGGGATACCCGCT--------------------------------------------------------------------------------------------------------------------------------------------------------------------------------------------------------------------------------------------------------------------------------------------------------------------------------------------------------------------------------------------------------------------------------------------------------------------------------------------------------------------------------------------------------------------------------------------------------------------------------------------------------------------------------------------------------------------------------------------------------------------AGGTCAGTCG-CCTCACAT-TTTCT------------TTG---AGCGC-AG---GG---C-CGG----TCGCTCGTCGCGCCACC--TCGTGCCGCCTC--ACC-----TGA---GGGGCATTTTTTTGGGTGGTGGGG--TCGGGCGCTGCGCTAAGCTGCTTTGGCG---CTTTCGGC-AACA-TGG-CCCAAAGCAGCC----------------------------------CTG-----CG------CACCA--------CTTCAC-----TTTG-GT---CG----CACAA------CA-T------------TTTGCTAACG-CCCTCC----CAGGAAGCCGCCGAGCTCGGTAAGGGTTCCTTCAAGT-----------------------------------------------------------------------------------------------------------------------------------------ACGCTCCCCGCGCTGTTTTCCGTAAGTC---TCG-CCCTGCCTCAGCTGTCCGAGG---ACCGATTAGGCGCCCGG-AAACT-CGATGACTTGA-ATTT-GCCTGCT-GACGCGGTGTAGCCTCCATTGTCGGTCGTCCCCGTCA-TCATGGGTATGTTTTCTCGCAGCGTCAGGC---------------------CCGCC---GC-CGTCGC-TTCTG----GCGCTAACGC--A---------CCTCAGTATCATGATTGGCATG---------------------------------------------------------------------------------------------------------------------------AAGATGGTCAATGGCTAAC-GCCTCCGTCAGGCCTACATGCTCAA-GTATGACTCCACCCA-CGGTCAGTTCAAGGGCGACATCAAGATCGACGGCAGCGACCTTGTCATCAACGGCA-AGAAGATCCGCTTCTACCAGGAGCGTGACC-CTGC--CAGCATCCCCTGGGCTGAGACCGGTGCCTAC-TACATCGTCGAGTCCACCGGTGTTTTCA------CCACCACCGACA----AGGCCTCTGCCCACTTGAAGGGCG-----GTG-------CCAAGAAGGTTGTCATCTCGGCCCCTTCGGC--TGATGCCCCCATGTTCGTCATGG-----------GCGTCAACAACGAGACC----TACACGTCCGACATCAACGTGCTCTCCAACGCTTCTTGCACCACCAAC-TGCCTTGCTC-------------CCCTCGCCAA----------------GGTCATCC-----------ACGAC-AAGTACACCAT--------CATTGAGGCTCT---------------------------------CATGACC--ACTGTCCACT-----CCTACACTGCCACCCAG-AAG-----ACCGTTGACGG-TCCCTCCGCCAAGG---ACTGGCGTGGTGGCCGCACTGCTGCCACCAACATCATCCC----------------------------------------------------------CAGCAGCACTGGTGCCGCCAA---------------GGCCGTCGGCAAGGTCATCCCCGACCTCAACGGCAAG-CTC-------------------------ACCGGCATGG-CTTTCCGTGTCCCTACCTCCAA-CGTCTCCGTTGTCGACCTGA------CTGCCCGCATCGAGAAGGGTGCC-----AGCTACGAGGAGATTAAGCAGACCATCAAGGCTGCTTCCGAGGGTCCCC
>Phyllosticta_styracicola_CGMCC3.14985_
GGTGAACCTGCGGAAGGATCATTACTGAAA---TACGTAAACTC-----TTCTTGAAAG----GATCGAGT---------------------AGGCTGGCCCT--------------CAAAAGCTG----GCCGAAAGA--GCCCTTCCCA-CCCTTGTGTACCTTACCA-CGTTGCTTTGGCGGGCCGACCC-GGTTTCGACCCGGGCGGCCGG-----CG-CCCCCAG--CCCTCGC------GGGCT----AGG---ACGCCC--GGCTAAGCGC--CCGCCAGCGTAC---AAAAC-TCAAGCGATTATTT-TGTGAAGTCCTGA-TA-TATCATTCAATTG-ATTAAAACTTTCAACAACGGATCTCTTGGTTCTGGCATCGATGAAGAACGCAGCGAAATGCGATAAGTAATGTGAATTGCAGAATTCAGTGAATCATCGAATCTTTGAACGCACATTGCGCCCTCTGGTATTCCGGAGGGCATGCCTGTTCGAGCGTCATTTCACCACTCAAGCT-CTGCTTGGTATTGGGCGACGTCCGCT--GCCGGACGCGCCTCGAAGACCTCGGCGACGGCGCCTCAG-CCTCGAGCGTAGTAGTAG-T-AACAT---ATCTCGCTTTGGA-GCGCTGGGCGACGGCC--GCCGGACA-ACCGACCTT--GGGTCT---ATTTTTTTCCAAAGGTTGACCTCGGATCAGGTAGGGATACCCGCT--------------------------------------------------------------------------------------------------------------------------------------------------------------------------------------------------------------------------------------------------------------------------------------------------------------------------------------------------------------------------------------------------------------------------------------------------------------------------------------------------------------------------------------------------------------------------------------------------------------------------------------------------------------------------------------------------------------------------------------------------------------------AGGTCAGTTG-CCTCACAT-TTTCT------------TTG---AGTGC-ATGGCGG------------TCGCTCGCCGCGCCATC--TGGGGCCGCCTC--GCC-----TGA---GGGGCA-TTTTTTGGGTGGTGGGG--TCGGGCGCTGCGCTAAGCTGCTTTGGCG---CGTTCGGC-AACA-TCG-CCCAAAGCAGCC----------------------------------CTG-----CG------CACCA-------------------CTTGTGT---CG----CACAA------CA-T------------TTTGCTAACG-CCCTCC----CAGGAAGCCGCCGAGCTCGGTAAGGGTTCCTTCAAGTAA---------------------------------------------------------------------------------------------------------------------------------------ACGCGCCCCGCGCTGTTTTCCGTAAGTC---TCG-CCCTGCCTCAGCTGTCCGAGG---GCCGATTAGGCGCCCGGAAAGCT-CGATGAGTTGAGATTT-GCCCGTT-GACGCCCTGTAGCCTCCATTGTCGGTCGTCCCCGTCA-TCATGGGTATGTTTTCTCGCAGCATCAGGC---------------------CCGCC---GC-CGTCGC-TTTCG----GCGCTAACGC--A---------CCTCAGTATCATGATTGGCATG---------------------------------------------------------------------------------------------------------------GAGCTTAGAAACAAGATGGTCAATGGCTAAC-GCCTCTGTCAGGCCTACATGCTCAA-GTATGACTCCACCCA-CGGTCAGTTCAAGGGCGAGATCAAGGTCGAGGGCAGCGACCTTCTCATCAACGGCA-AGAAGGTCCGCTTCTACCAGGAGCGTGACC-CCGC--CAACATTCCCTGGGCCGAGACTGGTGCCTAC-TACATCGTCGAGTCCACTGGTGTCTTCA------CCACCACCGAGA----AGGCCTCTGCTCATTTGAAGGGTG-----GTG-------CCAAGAAGGTTGTCATCTCTGCTCCTTCGGC--TGACGCCCCCATGTTCGTTATGG-----------GTGTCAACAACGAGACC----TACAAGTCCGACATCAACGTTCTCTCGAACGCTTCTTGCACCACCAAC-TGCCTTGCTC-------------CCCTCGCCAA----------------GGTCATCC-----------ACGAC-AAGTACACCAT--------CATTGAGGGTCT---------------------------------CATGACT--ACTGTCCACT-----CCTACACTGCCACCCAG-AAG-----ACCGTTGACGG-TCCCTCCGCCAAGG---ACTGGCGCGGTGGCCGCACTGCTGCTGCCAACATCATCCC----------------------------------------------------------CAGCAGCACGGGTGCCGCCAA---------------GGCTGTCGGCAAGGTCATCCCCGACCTCAACGGCAAG-CTC-------------------------ACTGGCATGG-CTTTCCGTGTCCCCACCTCCAA-CGTCTCCGTTGTCGACCTGA------CTGCCCGCATTGAGAAGGGTGCC-----AGCTACGAGGAGATCAAGCAGACCATCAAGGCTGCCTCCGAGGGTCCTC
>Phyllosticta_styracicola_CGMCC3.14989_
GGTGAACCTGCGGAAGGATCATTACTGAAA---TACGTAAACTC-----TTCTTGAAAG----GATCGAGT---------------------AGGCTGGCCCT--------------CAAAAGCTG----GCCGAAAGA--GCCCTTCCCA-CCCTTGTGTACCTTACCA-CGTTGCTTTGGCGGGCCGACCC-GGTTTCGACCCGGGCGGCCGG-----CG-CCCCCAG--CCCTCGC------GGGCT----AGG---ACGCCC--GGCTAAGCGC--CCGCCAGCGTAC---AAAAC-TCAAGCGATTATTT-TGTGAAGTCCTGA-TA-TATCATTCAATTG-ATTAAAACTTTCAACAACGGATCTCTTGGTTCTGGCATCGATGAAGAACGCAGCGAAATGCGATAAGTAATGTGAATTGCAGAATTCAGTGAATCATCGAATCTTTGAACGCACATTGCGCCCTCTGGTATTCCGGAGGGCATGCCTGTTCGAGCGTCATTTCACCACTCAAGCT-CTGCTTGGTATTGGGCGACGTCCGCT--GCCGGACGCGCCTCGAAGACCTCGGCGACGGCGCCTCAG-CCTCGAGCGTAGTAGTAG-T-AACAT---ATCTCGCTTTGGA-GCGCTGGGCGACGGCC--GCCGGACA-ACCGACCTT--GGGTCT---ATTTTTTTCCAAAGGTTGACCTCGGATCAGGTAGGGATACCCGCT--------------------------------------------------------------------------------------------------------------------------------------------------------------------------------------------------------------------------------------------------------------------------------------------------------------------------------------------------------------------------------------------------------------------------------------------------------------------------------------------------------------------------------------------------------------------------------------------------------------------------------------------------------------------------------------------------------------------------------------------------------------------AGGTCAGTTG-CCTCACAT-TTTCT------------TTG---AGTGC-AT---GG---C-GG-----TCGCTCGCCGCGCCATC--TGGGGCCGCCTC--GCC-----TGA---GGGGCA-TTTTTTGGGTGGTGGGG--TCGGGCGCTGCGCTAAGCTGCTTTGGCG---CGTTCGGC-AACA-TCG-CCCAAAGCAGCC----------------------------------CTG-----CG-------------------CACCAC-----TTGT-GT---CG----CACAA------CA-T------------TTTGCTAACG-CCCTCC----CAGGAAGCCGCCGAGCTCGGTAAGGGTTCCTTCAAGTAA---------------------------------------------------------------------------------------------------------------------------------------ACGCGCCCCGCGCTGTTTTCCGTAAGTC---TCG-CCCTGCCTCAGCTGTCCGAGG---GCCGATTAGGCGCCCGGAAAGCT-CGATGAGTTGAGATTT-GCCCGTT-GACGCCCTGTAGCCTCCATTGTCGGTCGTCCCCGTCA-TCATGGGTATGTTTTCTCGCAGCATCAGGC---------------------CCGCC---GC-CGTCGC-TTTCG----GCGCTAACGC--A---------CCTCAGTATCATGATTGGCATG--------------------------------------------------------------------------------------------------------------AGAGCTTAGAAACAAGATGGTCAATGGCTAAC-GCCTCTGTCAGGCCTACATGCTCAA-GTATGACTCCACCCA-CGGTCAGTTCAAGGGCGAGATCAAGGTCGAGGGCAGCGACCTTCTCATCAACGGCA-AGAAGGTCCGCTTCTACCAGGAGCGTGACC-CCGC--CAACATTCCCTGGGCCGAGACTGGTGCCTAC-TACATCGTCGAGTCCACTGGTGTCTTCA------CCACCACCGAGA----AGGCCTCTGCTCATTTGAAGGGTG-----GTG-------CCAAGAAGGTTGTCATCTCTGCTCCTTCGGC--TGACGCCCCCATGTTCGTTATGG-----------GTGTCAACAACGAGACC----TACAAGTCCGACATCAACGTTCTCTCGAACGCTTCTTGCACCACCAAC-TGCCTTGCTC-------------CCCTCGCCAA----------------GGTCATCC-----------ACGAC-AAGTACACCAT--------CATTGAGGGTCT---------------------------------CATGACT--ACTGTCCACT-----CCTACACTGCCACCCAG-AAG-----ACCGTTGACGG-TCCCTCCGCCAAGG---ACTGGCGCGGTGGCCGCACTGCTGCTGCCAACATCATCCC----------------------------------------------------------CAGCAGCACGGGTGCCGCCAA---------------GGCTGTCGGCAAGGTCATCCCCGACCTCAACGGCAAG-CTC-------------------------ACTGGCATGG-CTTTCCGTGTCCCCACCTCCAA-CGTCTCCGTTGTCGACCTGA------CTGCCCGCATTGAGAAGGGTGCC-----AGCTACGAGGAGATCAAGCAGACCATCAAGGCTGCCTCCGAGGGTCCTC
>Phyllosticta_vitis_rotundifoliae_CGMCC_3.17322_
GGTGAACCTGCGGAAGGATCATTACCGAAA---TGAGTAAT---------TCTCGAAAG----GATCGAGTA--------------------GGCCCGGCCCTCC------------CAAGGGCCG----GCCGAAAGA--GCCCTTCTCA-CCCCTGTGTACCTTACCG-CGTTGCTTTGGCGGGCCGACCC-GGTTTCGACCCGGGCGGCCGG-----CG-CCCCCAG--CCCTCGC------GGGCC----AGG---ACGTCC--GGCCAAGCGC--CCGCCAGCATAC---AAAAC-TCAAGCGATCGTTTTCATGAAGTCCTGA-CAACGTCATTAAATTG-ATCAAAACTTTCAACAACGGATCTCTTGGTTCTGGCATCGATGAAGAACGCAGCGAAATGCGATAAGTAATGTGAATTGCAGAATTCAGTGAATCATCGAATCTTTGAACGCACATTGCGCCCTCTGGCATTCCGGAGGGCATGCCTGTTCGAGCGTCATTTCAACCCTCAGGCT-CTGCTTGGTGTTGGGCGACGTCCGCT--GCCGGACGCGCCTCGAAGACCTCGGCGACGGCGTCTCAG-CCTCGAGC---GTAGTAG-T-AACAC-----CTCGCTTTGGA-GCGCTGGACGACGGCC--GCCGGCCA-ACCGGACCTTGCGGTCC-----ACACTTCCAAAGGTTGACCTCGGATCAGGTAGGGATACCCGCT--------------------------------------------------------------------------------------------------------------------------------------------------------------------------------------------------------------------------------------------------------------------------------------------------------------------------------------------------------------------------------------------------------------------------------------------------------------------------------------------------------------------------------------------------------------------------------------------------------------------------------------------------------------------------------------------------------------------------------------------------------------------AGGTCAGTTTTGTCCGGGTTTTTCT------------TTG---AGCGC--G---GG------------TCGCTCGCCGCTCCGCC--TGGTGCCGCCTC--GCC-----CGA---GGGGCATTTTTTGGGGCGGTGGGG--TCGGGCGCTACGCTAAGCTGCTTTGGCG---CCTTCGGC-AACG-AGG-CCTAAAGCGGCC----------------------------------CTG-----CG------CACCA--------CGTCGC-----TTTG-GT---CG----CACAG------GATT------------TTTGCTAAGC-CCCTCG----CAGGAAGCCGCCGAGCTCGGTAAGGGTTCCTTCAAGTA----------------------------------------------------------------------------------------------------------------------------------------ATGCACCCCGCGCTGTGTTCCGTGAGTC---CCG-CCCTGCCTGAGCTTTCCGACG---GCCGATTCGGCGCCCGT-AAGCT-CGATGAGTTGA-ATTT-GCCAGCT-GACGCGACGCAGCCTCCATCGTCGGTCGTCCCCGTCA-CCATGGGTACGTTTTCTCGCCGCATCAGGC---------------------CCGCC---GC-CGTCGC-CTCTG----GCGCTAACGC--A---------TCCCAGCATCATGATTGGCATG-----------------------------------------------------------------------------------------------------------CGACGAGCTTGGAAACAATATGATCAATGGCTAAT-ACCTCTATCAGGCCTACATGCTCAA-GTATGACTCCACCCA-CGGCCAGTTCAAGGGTGAGATCAAGGTCGACGGCAACGATCTTGTCATCAACGGCA-AGAAGGTCCGCTTCTACCAGGAGCGTGACC-CCGC--CAGCATTCCCTGGGCTGAGACTGGTGCCTAC-TACATTGTCGAGTCCACTGGTGTCTTCA------CCACCACCGAGA----AGGCCTCTGCCCACTTGAAGGGCG-----GTG-------CTAAGAAGGTTGTCATCTCTGCTCCTTCGGC--CGACGCCCCCATGTTCGTTATGG-----------GTGTCAACAACGAGACC----TACAAGTCCGACATCAACGTTCTTTCCAACGCTTCTTGCACCACCAAC-TGCCTTGCTC-------------CTCTCGCCAA----------------GGTCATCC-----------ATGAC-AAGTACACCAT--------CATTGAGGGTCT---------------------------------CATGACT--ACTGTTCACT-----CCTACACTGCCACCCAG-AAA-----ACCGTTGACGG-TCCTTCCGCCAAGG---ACTGGCGTGGTGGCCGCACTGCTGCTGCCAACATCATTCC----------------------------------------------------------CAGCAGCACCGGTGCTGCCAA---------------GGCTGTCGGCAAGGTCATTCCCGACCTCAACGGCAAG-CTC-------------------------ACTGGCATGG-CTTTCCGTGTCCCCACTCAGAA-CGTCTCCGTCGTCGATCTGA------CTGCTCGTATTGAGAAGGGGGCT-----AGCTACGAGGAGATCAAGCAGACCATCAAGGCTGCCTCTGAGGGTCCCC
>Phyllosticta_vitis_rotundifoliae_CGMCC_3.17321_
GGTGAACCTGCGGAAGGATCATTACCGAAA---TGAGTAAT---------TCTCGAAAG----GATCGAGTA--------------------GGCCCGGCCCT--------------CCCAGGGCC---GGCCGAAAGA--GCCCTTCTCA-CCCCTGTGTACCTTACCG-CGTTGCTTTGGCGGGCCGACCC-GGTTTCGACCCGGGCGGCCGG-----CG-CCCCCAG--CCCTCGC------GGGCC----AGG---ACGTCC--GGCCAAGCGC--CCGCCAGCATAC---AAAAC-TCAAGCGATCGTTTTCATGAAGTCCTGA-CAACGTCATTAAATTG-ATCAAAACTTTCAACAACGGATCTCTTGGTTCTGGCATCGATGAAGAACGCAGCGAAATGCGATAAGTAATGTGAATTGCAGAATTCAGTGAATCATCGAATCTTTGAACGCACATTGCGCCCTCTGGCATTCCGGAGGGCATGCCTGTTCGAGCGTCATTTCAACCCTCAGGCT-CTGCTTGGTGTTGGGCGACGTCCGCT--GCCGGACGCGCCTCGAAGACCTCGGCGACGGCGTCTCAG-CCTCGAGC---GTAGTAG-T-AACAC-----CTCGCTTTGGA-GCGCTGGACGACGGCC--GCCGGCCA-ACCGGACCTTGCGGTCC-----ACACTTCCAAAGGTTGACCTCGGATCAGGTAGGGATACCCGCT--------------------------------------------------------------------------------------------------------------------------------------------------------------------------------------------------------------------------------------------------------------------------------------------------------------------------------------------------------------------------------------------------------------------------------------------------------------------------------------------------------------------------------------------------------------------------------------------------------------------------------------------------------------------------------------------------------------------------------------------------------------------AGGTCAGTTTTGTCCGGGTTTTTCT------------TTG---AGCGC--G---GG------------TCGCTCGCCGCTCCGCC--TGGTGCCGCCTC--GCC-----CGA---GGGGCATTTTTTGGGGCGGTGGGG--TCGGGCGCTACGCTAAGCTGCTTTGGCG---CCTTCGGC-AACG-AGG-CCTAAAGCGGCC----------------------------------CTG-----CG------CACCA--------CGTCGC-----TTTG-GT---CG----CACAG------GATT------------TTTGCTAAGC-CCCTCG----CAGGAAGCCGCCGAGCTCGGTAAGGGTTCCTTCAAGTA----------------------------------------------------------------------------------------------------------------------------------------ATGCACCCCGCGCTGTGTTCCGTGAGTC---CCG-CCCTGCCTGAGCTTTCCGACG---GCCGATTCGGCGCCCGT-AAGCT-CGATGAGTTGA-ATTT-GCCAGCT-GACGCGACGCAGCCTCCATCGTCGGTCGTCCCCGTCA-CCATGGGTACGTTTTCTCGCCGCATCAGGC---------------------CCGCC---GC-CGTCGC-CTCTG----GCGCTAACGC--A---------TCCCAGCATCATGATTGGCATG-----------------------------------------------------------------------------------------------------------CGACGAGCTTGGAAACAATATGATCAATGGCTAAT-ACCTCTATCAGGCCTACATGCTCAA-GTATGACTCCACCCA-CGGCCAGTTCAAGGGTGAGATCAAGGTCGACGGCAACGATCTTGTCATCAACGGCA-AGAAGGTCCGCTTCTACCAGGAGCGTGACC-CCGC--CAGCATTCCCTGGGCTGAGACTGGTGCCTAC-TACATTGTCGAGTCCACTGGTGTCTTCA------CCACCACCGAGA----AGGCCTCTGCCCACTTGAAGGGCG-----GTG-------CTAAGAAGGTTGTCATCTCTGCTCCTTCGGC--CGACGCCCCCATGTTCGTTATGG-----------GTGTCAACAACGAGACC----TACAAGTCCGACATCAACGTTCTTTCCAACGCTTCTTGCACCACCAAC-TGCCTTGCTC-------------CTCTCGCCAA----------------GGTCATCC-----------ATGAC-AAGTACACCAT--------CATTGAGGGTCT---------------------------------CATGACT--ACTGTTCACT-----CCTACACTGCCACCCAG-AAA-----ACCGTTGACGG-TCCTTCCGCCAAGG---ACTGGCGTGGTGGCCGCACTGCTGCTGCCAACATCATTCC----------------------------------------------------------CAGCAGCACCGGTGCTGCCAA---------------GGCTGTCGGCAAGGTCATTCCCGACCTCAACGGCAAG-CTC-------------------------ACTGGCATGG-CTTTCCGTGTCCCCACTCAGAA-CGTCTCCGTCGTCGATCTGA------CTGCTCGTATTGAGAAGGGGGCT-----AGCTACGAGGAGATCAAGCAGACCATCAAGGCTGCCTCTGAGGGTCCCC
>Phyllosticta__anhuiensis_CFCC_54840_
--------------------------------------------------------------------------------------------------------------------------------------------------CCTCACCCCTTGTATATC-TACCA-CGTTGCTTTGGCGGGCCGACCC-GGTTTCGACCCGGGCGGCCGG-----CG-CCCCCAG----CCTAGTTCT--AGGCC----AGG---ACGCCC--GGCTAAGTGC--CCGCCAGTAAAC---AAAAC-TCCAGCGATTATTT-TGTGTAGTCCTGA-GA-ATTTATTCAATAA-ATTAAAACTTTCAACAACGGATCTCTTGGTTCTGGCATCGATGAAGAACGCAGCGAAATGCGATAAGTAATGTGAATTGCAGAATTCAGTGAATCATCGAATCTTTGAACGCACATTGCGCCCTCTGGCATTCCGGAGGGCATGCCTGTTCGAGCGTCATTTCAACCCTCAAGCT-CTGCTTGGTATTGGGCGTCGTCTGCT--GCCAGACGCGCCTGGAAGACCTCGGCGACGGCATTCCAG-CCTCGAGC---GTAGTAG-T-AAAAT---ATCTCGCTTTGGA-GGATGGGGTGGCGGCT-TGCCGGACA-ACCGACCTC--TGGTC-------------------------------------------------AAATTTGAAA-GCTGGCGCCTTCGGCGTCCGCGTTGTAATTTGTAGAGGATGCTTCGGCGAGGACTCCTGCCTAAGTTCCCTGGAATGGGACGTCACAGAGGGTGAGAATCCCGTATGTGGCGGGCGGTCCAAGCCATGTGAAGCTCCTTCGACGAGTCGAGTTGTTTGGGAATGCAGCTCTAAATGGGAGGTAAATTTCTTCTAAAGCTAAATACCGGCCAGAGACCGATAGCGCACAAGTAGAGTGATCGAAAGATGAAAAGCACTTTGGAAAGAGAGTTAAAAAGTACGTGAAATTGTTGAAAGGGAAGCGCTTGCAACCAGACTCGCTCGCAGTTGCTCAGCCCGCCTCCTGGCGGGTGTACTCTTCTGCGATCGGGCCAGCATCAGTTCGGGCGGCCGGATAAAGGTGTCGGGAATGTAGCACCCTTCGGGGTGTGTTATAGCCCGGCGCGGAATGCGGCCAGCCTGGACTGAGGATCTCGCTTCGGCAAGGATGCTGGCGTAATGGTTGTAAGCGGCCCGTCTTGAAACACGGACCAAGGAGTCTAACATCTATGCGAGTGTTTGGGTGTCAAACCCATGCGCGTAATGAAAGTGAACGGAGGTGGGAACCCGCAA--GGGTGCACCATCGACCGATCCTGATGTCTTCGGATGGATTTGAGTAAGAGCATAGCTGTTGGGACCCGAAAGATGGTGAACTATGCCTGAATAGGGTGAAGCCAGAGGAAACTCTG----CAGTTG-CCTCACCT-TTTCT--------TTGAGTG---AGCGC-AG---GG---C-GGC----TCGCTCGTCGCGCCACC--ACCTGCCCACTC--GCTTCGCCCGA---GGGGCA-TTTTT----TGGTGGGG--TCGG--GCTGCGCTAGGCTGCTTTGGCG-----CTCGGT-TACA-TGG-CCCGATGCAGCA--TTTTTTGCGCCCGAC-CGTCG---------CCCTG-----CT------CA-----------CCTCAC-----CTCG-GT---CG-CATCGCAACGCAA-CA-C------------TCTGCTAACG-CCCTCG----CAGGAAGCCGCCGAGCTCGG----------------------------------------------------------------------------------------------------------------------------------------------------------ACGCGCCCCGCGCCGTTTTCCGTGAGTC---CCG-CCCTGCCTGCGC--TCAGAGG---GCCGATTAGGCGCCCGC-GAGCT-CAATG--TTGACACAC-GTTTGCT-GACGCTCCGCAGCCTCCATCGTCGGTCGTCCCCGTCA-CCATGGGTATGTTTTCTCGCTGCGTCAGCC---------------------CCGCC---GC-CGCCGC-TTCTG----GCGCTAACGC--T---------CCCCAGCATCATGATTGGCATG-----------------------------------------------------------------------------------------------------------------------------------------------------------------------------------------CGGTCAGTTCAAGGGTGAGATCAAGGTCGACGGCGCCGACCTTGTCATCAACGGCA-AGAAGATCCGCTTCTACCAGGAGCGTGACC-CCGC--CAACATCCCCTGGGCCGAGACTGGTGCCTAC-TACATCGTCGAGTCCACTGGTGTCTTCA------CCACCACCGAGA----AGGCCTCTGCCCACTTGAAGGGCG-----GTG-------CCAAGAAGGTTGTCATCTCTGCTCCTTCTGC--TGACGCCCCCATGTTCGTCATGG-----------GCGTCAACAACGAGACC----TACAAGTCCGACATCAACATCCTCTCCAACGCCTCTTGCACCACCAAC-TGCCTTGCTC-------------CCCTCGCCAA----------------GGTCATCC-----------ACGAC-AAGTACACCAT--------CGTTGAGGGTCT---------------------------------CATGACC--ACCGTCCACT-----CCTACACTGCTACCCAG-AAG-----ACCGTCGACGG-TCCCTCTGCCAAGG---ACTGGCGTGGTGGCCGTACCGCTGCTGCCAACATCATCCC----------------------------------------------------------CAGCAGCACCGGTGCCGCCAA---------------GGCTGTCGGCAAGGTCATCCCCGACCTCAACGGCAAG-CTC-------------------------ACCGGCATGG-CCTTCCGTGTCCCTACCGCCAA-CGTCTCCGTTGTTGACCTCA------CTGCTCGCATCGAGAAGGGTGCC-----AGCTACGAGGAGATCAAGCAGA---------------------------
>Phyllosticta__anhuiensis_CFCC_55887_
--------------------------------------------------------------------------------------------------------------------------------------------------CCTCACCCCTTGTATATC-TACCA-CGTTGCTTTGGCGGGCCGACCC-GGTTTCGACCCGGGCGGCCGG-----CG-CCCCCAG----CCTAGTTCT--AGGCC----AGG---ACGCCC--GGCTAAGTGC--CCGCCAGTAAAC---AAAAC-TCCAGCGATTATTT-TGTGTAGTCCTGA-GA-ATTTATTCAATAA-ATTAAAACTTTCAACAACGGATCTCTTGGTTCTGGCATCGATGAAGAACGCAGCGAAATGCGATAAGTAATGTGAATTGCAGAATTCAGTGAATCATCGAATCTTTGAACGCACATTGCGCCCTCTGGCATTCCGGAGGGCATGCCTGTTCGAGCGTCATTTCAACCCTCAAGCT-CTGCTTGGTATTGGGCGTCGTCTGCT--GCCAGACGCGCCTGGAAGACCTCGGCGACGGCATTCCAG-CCTCGAGC---GTAGTAG-T-AAAAT---ATCTCGCTTTGGA-GGATGGGGTGGCGGCT-TGCCGGACA-ACCGACCTC--TGGTC-------------------------------------------------AAATTTGAAA-GCTGGCGCCTTCGGCGTCCGCGTTGTAATTTGTAGAGGATGCTTCGGCGAGGACTCCTGCCTAAGTTCCCTGGAATGGGACGTCACAGAGGGTGAGAATCCCGTATGTGGCGGGCGGTCCAAGCCATGTGAAGCTCCTTCGACGAGTCGAGTTGTTTGGGAATGCAGCTCTAAATGGGAGGTAAATTTCTTCTAAAGCTAAATACCGGCCAGAGACCGATAGCGCACAAGTAGAGTGATCGAAAGATGAAAAGCACTTTGGAAAGAGAGTTAAAAAGTACGTGAAATTGTTGAAAGGGAAGCGCTTGCAACCAGACTCGCTCGCAGTTGCTCAGCCCGCCTCCTGGCGGGTGTACTCTTCTGCGATCGGGCCAGCATCAGTTCGGGCGGCCGGATAAAGGTGTCGGGAATGTAGCACCCTTCGGGGTGTGTTATAGCCCGGCGCGGAATGCGGCCAGCCTGGACTGAGGATCTCGCTTCGGCAAGGATGCTGGCGTAATGGTTGTAAGCGGCCCGTCTTGAAACACGGACCAAGGAGTCTAACATCTATGCGAGTGTTTGGGTGTCAAACCCATGCGCGTAATGAAAGTGAACGGAGGTGGGAACCCGCAA--GGGTGCACCATCGACCGATCCTGATGTCTTCGGATGGATTTGAGTAAGAGCATAGCTGTTGGGACCCGAAAGATGGTGAACTATGCCTGAATAGGGTGAAGCCAGAGGAAACTCTG----CAGTTG-CCTCACCT-TTTCT--------TTGAGTG---AGCGC-AG---GG---C-GGC----TCGCTCGTCGCGCCACC--ACCTGCCCACTC--GCTTCGCCCGA---GGGGCA-TTTTT----TGGTGGGG--TCGG--GCTGCGCTAGGCTGCTTTGGCG-----CTCGGT-TACA-TGG-CCCGATGCAGCA--TTTTTTGCGCCCGAC-CGTCG---------CCCTG-----CT------CA-----------CCTCAC-----CTCG-GT---CG-CATCGCAACGCAA-CA-C------------TCTGCTAACG-CCCTCG----CAGGAAGCCGCCGAGCTCGG----------------------------------------------------------------------------------------------------------------------------------------------------------ACGCGCCCCGCGCCGTTTTCCGTGAGTC---CCG-CCCTGCCTGCGC--TCAGAGG---GCCGATTAGGCGCCCGC-GAGCT-CAATG--TTGACACAC-GTTTGCT-GACGCTCCGCAGCCTCCATCGTCGGTCGTCCCCGTCA-CCATGGGTATGTTTTCTCGCTGCGTCAGCC---------------------CCGCC---GC-CGCCGC-TTCTG----GCGCTAACGC--T---------CCCCAGCATCATGATTGGCATG-----------------------------------------------------------------------------------------------------------------------------------------------------------------------------------------CGGTCAGTTCAAGGGTGAGATCAAGGTCGACGGCGCCGACCTTGTCATCAACGGCA-AGAAGATCCGCTTCTACCAGGAGCGTGACC-CCGC--CAACATCCCCTGGGCCGAGACTGGTGCCTAC-TACATCGTCGAGTCCACTGGTGTCTTCA------CCACCACCGAGA----AGGCCTCTGCCCACTTGAAGGGCG-----GTG-------CCAAGAAGGTTGTCATCTCTGCTCCTTCTGC--TGACGCCCCCATGTTCGTCATGG-----------GCGTCAACAACGAGACC----TACAAGTCCGACATCAACATCCTCTCCAACGCCTCTTGCACCACCAAC-TGCCTTGCTC-------------CCCTCGCCAA----------------GGTCATCC-----------ACGAC-AAGTACACCAT--------CGTTGAGGGTCT---------------------------------CATGACC--ACCGTCCACT-----CCTACACTGCTACCCAG-AAG-----ACCGTCGACGG-TCCCTCTGCCAAGG---ACTGGCGTGGTGGCCGTACCGCTGCTGCCAACATCATCCC----------------------------------------------------------CAGCAGCACCGGTGCCGCCAA---------------GGCTGTCGGCAAGGTCATCCCCGACCTCAACGGCAAG-CTC-------------------------ACCGGCATGG-CCTTCCGTGTCCCTACCGCCAA-CGTCTCCGTTGTTGACCTCA------CTGCTCGCATCGAGAAGGGTGCC-----AGCTACGAGGAGATCAAGCAGA---------------------------
>Phyllosticta__anhuiensis_CFCC_58849_
--------------------------------------------------------------------------------------------------------------------------------------------------CCTCACCCCTTGTATATC-TACCA-CGTTGCTTTGGCGGGCCGACCC-GGTTTCGACCCGGGCGGCCGG-----CG-CCCCCAG----CCTAGTTCT--AGGCC----AGG---ACGCCC--GGCTAAGTGC--CCGCCAGTAAAC---AAAAC-TCCAGCGATTATTT-TGTGTAGTCCTGA-GA-ATTTATTCAATAA-ATTAAAACTTTCAACAACGGATCTCTTGGTTCTGGCATCGATGAAGAACGCAGCGAAATGCGATAAGTAATGTGAATTGCAGAATTCAGTGAATCATCGAATCTTTGAACGCACATTGCGCCCTCTGGCATTCCGGAGGGCATGCCTGTTCGAGCGTCATTTCAACCCTCAAGCT-CTGCTTGGTATTGGGCGTCGTCTGCT--GCCAGACGCGCCTGGAAGACCTCGGCGACGGCATTCCAG-CCTCGAGC---GTAGTAG-T-AAAAT---ATCTCGCTTTGGA-GGATGGGGTGGCGGCT-TGCCGGACA-ACCGACCTC--TGGTC-------------------------------------------------AAATTTGAAA-GCTGGCGCCTTCGGCGTCCGCGTTGTAATTTGTAGAGGATGCTTCGGCGAGGACTCCTGCCTAAGTTCCCTGGAATGGGACGTCACAGAGGGTGAGAATCCCGTATGTGGCGGGCGGTCCAAGCCATGTGAAGCTCCTTCGACGAGTCGAGTTGTTTGGGAATGCAGCTCTAAATGGGAGGTAAATTTCTTCTAAAGCTAAATACCGGCCAGAGACCGATAGCGCACAAGTAGAGTGATCGAAAGATGAAAAGCACTTTGGAAAGAGAGTTAAAAAGTACGTGAAATTGTTGAAAGGGAAGCGCTTGCAACCAGACTCGCTCGCAGTTGCTCAGCCCGCCTCCTGGCGGGTGTACTCTTCTGCGATCGGGCCAGCATCAGTTCGGGCGGCCGGATAAAGGTGTCGGGAATGTAGCACCCTTCGGGGTGTGTTATAGCCCGGCGCGGAATGCGGCCAGCCTGGACTGAGGATCTCGCTTCGGCAAGGATGCTGGCGTAATGGTTGTAAGCGGCCCGTCTTGAAACACGGACCAAGGAGTCTAACATCTATGCGAGTGTTTGGGTGTCAAACCCATGCGCGTAATGAAAGTGAACGGAGGTGGGAACCCGCAA--GGGTGCACCATCGACCGATCCTGATGTCTTCGGATGGATTTGAGTAAGAGCATAGCTGTTGGGACCCGAAAGATGGTGAACTATGCCTGAATAGGGTGAAGCCAGAGGAAACTCTG----CAGTTG-CCTCACCT-TTTCT--------TTGAGTG---AGCGC-AG---GG---C-GGC----TCGCTCGTCGCGCCACC--ACCTGCCCACTC--GCTTCGCCCGA---GGGGCA-TTTTT----TGGTGGGG--TCGG--GCTGCGCTAGGCTGCTTTGGCG-----CTCGGT-TACA-TGG-CCCGATGCAGCA--TTTTTTGCGCCCGAC-CGTCG---------CCCTG-----CT------CA-----------CCTCAC-----CTCG-GT---CG-CATCGCAACGCAA-CA-C------------TCTGCTAACG-CCCTCG----CAGGAAGCCGCCGAGCTCGG----------------------------------------------------------------------------------------------------------------------------------------------------------ACGCGCCCCGCGCCGTTTTCCGTGAGTC---CCG-CCCTGCCTGCGC--TCAGAGG---GCCGATTAGGCGCCCGC-GAGCT-CAATG--TTGACACAC-GTTTGCT-GACGCTCCGCAGCCTCCATCGTCGGTCGTCCCCGTCA-CCATGGGTATGTTTTCTCGCTGCGTCAGCC---------------------CCGCC---GC-CGCCGC-TTCTG----GCGCTAACGC--T---------CCCCAGCATCATGATTGGCATG-----------------------------------------------------------------------------------------------------------------------------------------------------------------------------------------CGGTCAGTTCAAGGGTGAGATCAAGGTCGACGGCGCCGACCTTGTCATCAACGGCA-AGAAGATCCGCTTCTACCAGGAGCGTGACC-CCGC--CAACATCCCCTGGGCCGAGACTGGTGCCTAC-TACATCGTCGAGTCCACTGGTGTCTTCA------CCACCACCGAGA----AGGCCTCTGCCCACTTGAAGGGCG-----GTG-------CCAAGAAGGTTGTCATCTCTGCTCCTTCTGC--TGACGCCCCCATGTTCGTCATGG-----------GCGTCAACAACGAGACC----TACAAGTCCGACATCAACATCCTCTCCAACGCCTCTTGCACCACCAAC-TGCCTTGCTC-------------CCCTCGCCAA----------------GGTCATCC-----------ACGAC-AAGTACACCAT--------CGTTGAGGGTCT---------------------------------CATGACC--ACCGTCCACT-----CCTACACTGCTACCCAG-AAG-----ACCGTCGACGG-TCCCTCTGCCAAGG---ACTGGCGTGGTGGCCGTACCGCTGCTGCCAACATCATCCC----------------------------------------------------------CAGCAGCACCGGTGCCGCCAA---------------GGCTGTCGGCAAGGTCATCCCCGACCTCAACGGCAAG-CTC-------------------------ACCGGCATGG-CCTTCCGTGTCCCTACCGCCAA-CGTCTCCGTTGTTGACCTCA------CTGCTCGCATCGAGAAGGGTGCC-----AGCTACGAGGAGATCAAGCAGA---------------------------
>Phyllosticta_aspidistricola_NBRC_102244
-------CTGCGGAAGGATCATTACTGAAA----ATGTAAT--------AACCTTTAAG--GTCTTGGA-----------------------AGGGGAGCCCT--------------AAAAAGCTT-----CCTGGACA--TGCCTTCACACCCCTTGTGTATC-TACCA-TGTTGCTTTGGTGGGCCGACCC-GGTTCCGACCCGGGCGGC-GG-----CG-CCCCCAG-----CCTGCTTGCCAGGCC----AGG---ACGCCT--GGCTAAAGGC--CCGTCAGTATAC---AAAAC-TCCAGCGATTATTT-TGTGTAGTCCTGA-GA-ATTTATTCAATAA-ATTAAAACTTTCAACAACGGATCTCTTGGTTCTGGCATCGATGAAGAACGCAGCGAAATGCGATAAGTAATGTGAATTGCAGAATTCAGTGAATCATCAAATCTTTGAACGCACATTGCGCCCTCTGGCATTCCGGAGGGCATGCCTGTTCGAGCGTCATTTCAACCCTCAAGCT-CTGCTTGGTATTGGGCGACGTCTGCT--ATCAGACGCGCCTGGAAGACCTCGGCGACGGCGTTCCAG-CCTCGAGC---GTAGTAG-T-AAAAT---ATCTCGCTTTGGA-GGAGGGGGCGACGGTT-TGCCGGACA-ACCGACCTT--CGGTCA-----CTATTTTCCAAGGTTGACCTCGGATCAGGTAGGGATACCCGCT------------------------------------------------------------------------------------------------------------------------------------------------------------------------------------------------------------------------------------------------------------------------------------------------------------------------------------------------------------------------------------------------------------------------------------------------------------------------------------------------------------------------------------------------------------------------------------------------------------------------------------------------------------------------------------------------------------------------------------------------------------------------------------------------------------------------------------------------------------------------------------------------------------------------------------------------------------------------------------------------------------------------------------------------------------------------------------------------------------------------------------------------------------------------------------------------------------------------------------------------------------------------------------------------------ACGCGCCCCGCGCCGTTTTCCGTGAGTC---CCG-CCCTGCCTGAGC--TCTGAGG---GCCGATAAGGCGCCCGC-GAGCT-CAATGTCTTGACAAAC-GTGTGCT-GACGCTCCGCAGCCTCCATCGTCGGTCGTCCCCGTCA-CCATGGGTATGTTTCCTCGCTGCGTCAGGC------------------CCGCCGCC---GC-CGCCGC-TTCTG----GCGCTAACGC--T---------CCCCAGCATCATGATTGGCATG-----------------------------------------------------------------------------------------------------------------------------------------------------------------------------------------------------------------------------------------------------------------------------------------------------------------------------------------------------------------------------------------------------------------------------------------------------------------------------------------------------------------------------------------------------------------------------------------------------------------------------------------------------------------------------------------------------------------------------------------------------------------------------------------------------------------------------------------------------------------------------------------------------------------------------------------------------------------------------------------------------------------------------------------------------------------------------------------------------------------------------------
>Phyllosticta_aucubae_japonicae_MAFF_236703_
GGTGAACCTGCGGAAGGATCATTACTGAAA----ATGTAATAA------AACCCTTCAG--GTTTTGGAA----------------------GGGGGAGCCGT--------------CAAAAGCTC----CCCTGGACA--TGCC-TCACA-CCCTTGTGTATC-TACCA-CGTTGCTTTGGCGGGCCGACCC-GGTTTCGACCCGGGCGGCCGG-----CG-CCCCCAG-----CCTGCTCGCCAGGCC----AGG---ACGCCC--GGCCAAGTGC--CCGCCAGTATAC---AAAAC-TCCAGCGATTATTT-TGTGTAGTCCTGA-GA-ATTTATTCAATGA-ATTAAAACTTTCAACAACGGATCTCTTGGTTCTGGCATCGATGAAGAACGCAGCGAAATGCGATAAGTAATGTGAATTGCAGAATTCAGTGAATCATCGAATCTTTGAACGCACATTGCGCCCCCTGGCATTCCGGGGGGCATGCCTGTTCGAGCGTCATTTCAACCCTCAAGCT-CTGCTTGGTATTGGGCGTCGTCCGCT--GCCGGACGCGCCTGGAAGACCTCGGCGACGGCATTCCAG-CCTCGAGC---GTAGTAG-T-AAAAT---ATCTCGCTTTGGA-GGATGGGGTGACGGCT-TGCCGGACA-ACCGACCTC--TGGTCA--TTTTTTTTTTCCAAGGTTGACCTCGGATCAGGTAGGGATACCCGCT--------------------------------------------------------------------------------------------------------------------------------------------------------------------------------------------------------------------------------------------------------------------------------------------------------------------------------------------------------------------------------------------------------------------------------------------------------------------------------------------------------------------------------------------------------------------------------------------------------------------------------------------------------------------------------------------------------------------------------------------------------------------AGGTCAGTTG-CCTCGCCT-TTTGA----------GTGTG---AGCGC-AG---GGCGGC--------TCGCTCGTCGCGCCACC--ATCTGCCCACTC--GCT-TGCCCGA---TGGGCA-TTTTT----TGGTGGGG--TCGG--GATGCGCTAGGCTGCTTTCGCG-----CTCGGT-TACA-TGG-CCCGATGCAGCA---TTTTTGCGCCCGAC-CGTCG---------CCCTG-----CC------CA-----------CCTCAC-----CTCG-AT---CG-CATCCCAACGCAA-CA-T------------TCTGCTAACG-CCCTCG----CAGGAAGCCGCCGAGCTCGGTAAGGGTTCCTTCAAGTA----------------------------------------------------------------------------------------------------------------------------------------ACGCGCCCCGCGCCGTTTTCCGTGAGTC---CCG-CCCTGCCTGAGC--TCAGAGG---GCCGATTAGGCGCCCGC-GAGCT-CAATG--CCGACCAACGTTTTGCT-GACGCTCCGCAGCCTCCATCGTCGGTCGTCCCCGTCA-CCATGGGTATGTTTCCTCGCTGCGTCAGGC------------------CCGCCGCC---GC-CGCTGC-TTCTG----GCGCTAACGC-TC---------CCCCAGCATCATGATTGGCATG-----------------------------------------------------------------------------------------------------------------------------------------------------------------------------------------------------------------------------------------------------------------------------------------------------------------------------------------------------------------------------------------------------------------------------------------------------------------------------------------------------------------------------------------------------------------------------------------------------------------------------------------------------------------------------------------------------------------------------------------------------------------------------------------------------------------------------------------------------------------------------------------------------------------------------------------------------------------------------------------------------------------------------------------------------------------------------------------------------------------------------------
>Phyllosticta_bifrenariae_CBS_128855_
GGTGAACCTGCGGAAGGATCATTACTGAAA----ATGTAAT--------CATTCTAAGGAGACTTGCGGGT--------------------------------------------------GGGCTTCGGCCCCCTGCA--TCCCTTACCA-CCCTTGTGTATC-TACCC-TGTTGCTTTGGCGGGCCGACCC-GGTTTTGACCCGGGCGGCCGG-----CG-CCCCCAG----CCCAGCAAT--GGGCC----AGG---ACGTCT---GCTAAGTGC--CCGCCAGTATAC---AAAAC-TCTAGCGATTATTT-TGTGTAGTCCTGA-GA-ATTTATTCAATAA-ATTAAAACTTTCAACAACGGATCTCTTGGTTCTGGCATCGATGAAGAACGCAGCGAAATGCGATAAGTAATGTGAATTGCAGAATTCAGTGAATCATCGAATCTTTGAACGCACATTGCGCCCCCTGGTATTCCGGGGGGCATGCCTGTTCGAGCGTCATTTCAACCCTCAAGCT-CTGCTTGGTATTGGGCGACGTCCGCT----AGGACGCGCCTGGAAGACCTCGGCGACGGCGTCTCAG-CCTCGAGC---GTAGTAG-T-AAAAT---ATCTCGCTTTGGA-GGAGGGGACGACGGCC--GCCGGACA-ATCGACCTT--CGGTCAC-----------------------------------------------AAATTTGAAA-GCTGGCGTCTTCGACGTCCGCGTTGTAATTTGTAGAGGATGCTTCGGCGAGGACTCCTGCCTAAGTTCCCTGGAATGGGACGTCACAGAGGGTGAGAATCCCGTATGTGGCGGGCGGTCCAAGCCATGTGAAGCTCCTTCGACGAGTCGAGTTGTTTGGGAATGCAGCTCTAAATGGGAGGTAAATTTCTTCTAAAGCTAAATACCGGCCAGAGACCGATAGCGCACAAGTAGAGTGATCGAAAGATGAAAAGCACTTTGGAAAGAGAGTTAAAAAGTACGTGAAATTGTTGAAAGGGAAGCGCTTGCAACCAGACTCGTTCGCAGTTGCTCAGCCCGCCTCTTGGTGGGTGTACTCTTCTGCGGTCGGGCCAGCATCGGTTCGGGCGGCCGGATAAAGGTGTCGGGAATGTAGCACCCTTCGGGGTGTGTTATAGCCCGGCGCGGAACGCGGCCAGCCTGGACCGAGGATCTCGCTTCGGCAAGGATGCTGGCGTAATGGTTGTAAGCGGCCCGTCTTGAAACACGGACCAAGGAGTCTAACATCTATGCGAGTGTTTGGGTGTCAAACCCATGCGCGTAATGAAAGTGAACGGAGGTGGGAACCCGCAA--GGGTGCACCATCGACCGATCCTGATGTCTTCGGATGGATTTGAGTAAGAGCATAGCTGTTGGGACCCGAAAGATGGTGAACTATGCCTGAATAGGGTGAAGCCAGAGGAAACTCTG----CAGTTG-GCTCACTT-TTCCT------------TCG---------AG-------------------------CGCGCCACC--GCCAGCCCACTC--GCT-----CGA---GGGGCA-TTTTT----TGGTGGGG--TTGG--GTCGCGCTAAGCTGCTTTCGCG-----CTCGGT-TACA-TGG-CCCGATGCAGCA--TTTTTCGCGCCCGAC-CGTCG---------CCCGG-----CT------CA-----------CCTCAC------TCG-GT---CG-CACCGCAACGCAACGCAC------------TTTGCTAACG-CCCTCG----CAGGAAGCCGCCGAGCTCGG----------------------------------------------------------------------------------------------------------------------------------------------------------ACGCGCCCCGCGCCGTTTTCCGTGAGTC---CCG-CCCTGCCTGAGCTGTCCGAGG---GCCGATTAGGCGCCCGC-GAGCT-CAATGTTTTGACGACT-GCCTGCT-AACGCTCCACAGCCTCCATTGTCGGTCGTCCCCGTCA-CCATGGGTATGTTTACAAGCCGCATCAGGC---------------------CCACC---GT-CGGCGC-TTCTG--GCGCGCTAACAC--C---------CGCTAGTATCATGATTGGCATG-----------------------------------------------------------------------------------------------------------------------------------------------------------------------------------------CGGCCAGTTCAAGGGTGAGATCAAGGTCGAGGGCGCCGACCTTGTCATCAACGGCA-AGAAGATCCGCTTCTACCAGGAGCGTGACC-CCGC--CAACATTCCCTGGGCTGAGACCGGTGCCTAC-TACATCGTCGAGTCCACCGGTGTCTTCA------CCACCACCGAGA----AGGCCTCTGCCCACTTGAAGGGCG-----GTG-------CCAAGAAGGTCGTTATCTCTGCTCCTTCTGC--TGACGCCCCCATGTTCGTCATGG-----------GCGTCAACAACGAGACC----TACAAGTCCGACATCAACGTCCTCTCCAACGCCTCTTGCACCACCAAC-TGCCTTGCTC-------------CCCTCGCCAA----------------GGTCATCC-----------ACGAC-AAGTACACCAT--------CATTGAGGGTCT---------------------------------CATGACC--ACCGTCCACT-----CCTACACTGCTACCCAG-AAG-----ACCGTCGACGG-TCCCTCTGCCAAGG---ACTGGCGTGGTGGCCGCACTGCTGCTGCCAACATCATCCC----------------------------------------------------------CAGCAGCACTGGTGCCGCCAA---------------GGCTGTCGGCAAGGTCATCCCCGACCTCAACGGCAAG-CTC-------------------------ACCGGCATGG-CTTTCCGTGTCCCCACTGCCAA-CGTCTCCGTTGTTGACCTGA------CTGCTCGCATCGAGAAGGGTGCC-----AGCTACGAGGAGATTAAGGAGACCATCAAGGCTGCCTCCGAGGGT----
>Phyllosticta_bifrenariae_CPC17467_
GGTGAACCTGCGGAAGGATCATTACTGAAA----ATGTAAT--------CATTCTAAGGAGACTTGCGGGTGGGC-----------------TTCGGCCCCCT---------------------------------GCA--TCCCTTACCA-CCCTTGTGTATC-TACCC-TGTTGCTTTGGCGGGCCGACCC-GGTTTTGACCCGGGCGGCCGG-----CG-CCCCCAG----CCCAGCAAT--GGGCC----AGG---ACGTCT---GCTAAGTGC--CCGCCAGTATAC---AAAAC-TCTAGCGATTATTT-TGTGTAGTCCTGA-GA-ATTTATTCAATAA-ATTAAAACTTTCAACAACGGATCTCTTGGTTCTGGCATCGATGAAGAACGCAGCGAAATGCGATAAGTAATGTGAATTGCAGAATTCAGTGAATCATCGAATCTTTGAACGCACATTGCGCCCCCTGGTATTCCGGGGGGCATGCCTGTTCGAGCGTCATTTCAACCCTCAAGCT-CTGCTTGGTATTGGGCGACGTCCGCT----AGGACGCGCCTGGAAGACCTCGGCGACGGCGTCTCAG-CCTCGAGC---GTAGTAG-T-AAAAT---ATCTCGCTTTGGA-GGAGGGGACGACGGCC--GCCGGACA------------------------------------------------------------------AAATTTGAAA-GCTGGCGTCTTCGACGTCCGCGTTGTAATTTGTAGAGGATGCTTCGGCGAGGACTCCTGCCTAAGTTCCCTGGAATGGGACGTCACAGAGGGTGAGAATCCCGTATGTGGCGGGCGGTCCAAGCCATGTGAAGCTCCTTCGACGAGTCGAGTTGTTTGGGAATGCAGCTCTAAATGGGAGGTAAATTTCTTCTAAAGCTAAATACCGGCCAGAGACCGATAGCGCACAAGTAGAGTGATCGAAAGATGAAAAGCACTTTGGAAAGAGAGTTAAAAAGTACGTGAAATTGTTGAAAGGGAAGCGCTTGCAACCAGACTCGTTCGCAGTTGCTCAGCCCGCCTCTTGGTGGGTGTACTCTTCTGCGGTCGGGCCAGCATCGGTTCGGGCGGCCGGATAAAGGTGTCGGGAATGTAGCACCCTTCGGGGTGTGTTATAGCCCGGCGCGGAACGCGGCCAGCCTGGACCGAGGATCTCGCTTCGGCAAGGATGCTGGCGTAATGGTTGTAAGCGGCCCGTCTTGAAACACGGACCAAGGAGTCTAACATCTATGCGAGTGTTTGGGTGTCAAACCCATGCGCGTAATGAAAGTGAACGGAGGTGGGAACCCGCAA--GGGTGCACCATCGACCGATCCTGATGTCTTCGGATGGATTTGAGTAAGAGCATAGCTGTTGGGACCCGAAAGATGGTGAACTATGCCTGAATAGGGTGAAGCCAGAGGAAACTCTG----CAGTTG-GCTCACTT-TTCCT------------TCG---------AG-------------------------CGCGCCACC--GCCAGCCCACTC--GCT-----CGA---GGGGCA-TTTTT----TGGTGGGG--TTGG--GTCGCGCTAAGCTGCTTTCGCG-----CTCGGT-TACA-TGG-CCCGATGCAGCA--TTTTTCGCGCCCGAC-CGTCG---------CCCGG-----CT------CA-----------CCTCAT-----CTCG-GT---CG-CACCGCAACGCAACGCAC------------TTTGCTAACG-CCCTCG----CAGGAAGCCGCCGAGCTCGG----------------------------------------------------------------------------------------------------------------------------------------------------------ACGCGCCCCGCGCCGTTTTCCGTGAGTC---CCG-CCCTGCCTGAGCTGTCCGAGG---GCCGATTAGGCGCCCGC-GAGCT-CAATGTTTTGACGACT-GCCTGCT-AACGCTCCACAGCCTCCATTGTCGGTCGTCCCCGTCA-CCATGGGTATGTTTACAAGCCGCATCAGGC---------------------CCACC---GT-CGGCGC-TTCTG--GCGCGCTAACAC--C---------CGCTAGTATCATGATTGGCATG-----------------------------------------------------------------------------------------------------------------------------------------------------------------------------------------CGGCCAGTTCAAGGGTGAGATCAAGGTCGAGGGCGCCGACCTTGTCATCAACGGCA-AGAAGATCCGCTTCTACCAGGAGCGTGACC-CCGC--CAACATTCCCTGGGCTGAGACCGGTGCCTAC-TACATCGTCGAGTCCACCGGTGTCTTCA------CCACCACCGAGA----AGGCCTCTGCCCACTTGAAGGGCG-----GTG-------CCAAGAAGGTCGTTATCTCTGCTCCTTCTGC--TGACGCCCCCATGTTCGTCATGG-----------GCGTCAACAACGAGACC----TACAAGTCCGACATCAACGTCCTCTCCAACGCCTCTTGCACCACCAAC-TGCCTTGCTC-------------CCCTCGCCAA----------------GGTCATCC-----------ACGAC-AAGTACACCAT--------CATTGAGGGTCT---------------------------------CATGACC--ACCGTCCACT-----CCTACACTGCTACCCAG-AAG-----ACCGTCGACGG-TCCCTCTGCCAAGG---ACTGGCGTGGTGGCCGCACTGCTGCTGCCAACATCATCCC----------------------------------------------------------CAGCAGCACTGGTGCCGCCAA---------------GGCTGTCGGCAAGGTCATCCCCGACCTCAACGGCAAG-CTC-------------------------ACCGGCATGG-CTTTCCGTGTCCCCACTGCCAA-CGTCTCCGTTGTTGACCTGA------CTGCTCGCATCGAGAAGGGTGCC-----AGCTACGAGGAGATTAAGGAGA---------------------------
>Phyllosticta_catimbauensis_URM7672_
-----ACCTAC------------------------------------------------------------------------------------------------------------------------------------CCTTCTCA-CCCTTGTGTATC-TACCA-TGTTGCTTTGGCGGGTCGACCC-GGTTCTGACCCGGGCGGCCGG-----CG-CCCCCAG----CCTAGATTTCTAGGCC----AGG---ACGCCT--GGCTAAGTGC--CCGCCAGTATAC---AAAAC-TCTGAAGATTATTT-TTTGTAGTTCTGA-TA-ATTTATTCAATAA-ATTAAAACTTTCAACAACGGATCTCTTGGTTCTGGCATCGATGAAGAACGCAGCGAAATGCGATAAGTAATGTGAATTGCAGAATTCAGTGAATCATCGAATCTTTGAACGCACATTGCGCCCCTTGGTATTCCGAGGGGCATGCCTGTTCGAGCGTCATTTCAACCCTCAAGCT-TTGCTTGGTATTGGGCGACGTCCGCT---AAGGACGCGCCTCGAAGACCTCGGCGACGGCGTCTCAG-CCTCGAGC---GTAGTAG-T-AAAAT---ATCTCGCTTTGGA-GGAAGAGACGACGGCC--GCCGGACA-ATCGACCTT--CGGTCA-----AATATTTCCAAGGTTGACCTC------------------------ATTTGAAA-GCTGGCGTCTTCGACGTCCGCGTTGTAATTTGTAGAGGATGCTTCGGCGAGGACTCCTGCCTAAGTTCCCTGGAATGGGACGTCACAGAGGGTGAGAATCCCGTATGTGGCGGGCGGTCCAAGCCATGTGAAGCTCCTTCGACGAGTCGAGTTGTTTGGGAATGCAGCTCTAAATGGGAGGTAAATTTCTTCTAAAGCTAAATACCGGCCAGAGACCGATAGCGCACAAGTAGAGTGATCGAAAGATGAAAAGCACTTTGGAAAGAGAGTTAAAAAGTACGTGAAATTGTTGAAAGGGAAGCGCTTGCAACCAGACTCGTTCGCAGTTGCTCAGCCCGCCTCTTGGCGGGTGTACTCTTCTGCGGTCGGGCCAGCATCAGTTCGGGCGGCTGGATAAAGGTGTCGGGAATGTAGCACCCTTCGGGGTGTGTTATAGCCCGGCGCGGAATGCAGCCAGCCT---------------------------------------------------------------------------------------------------------------------------------------------------------------------------------------------------------------------------------------------------------------------------------------------------------------------------------------------------------CGCACCACCG-CCTTGCCCTCTC--GTT-----CGA---GGGGCA-TTTTT----TGGTGGGG--TCGG--GTCGCGCTAAGCTGCTTTGGAG-----CTCGGT-TACA-TGT-CCCAATGCAGCT---TTTTTGCGCCCGAC-CGTCG---------CCCTG-----CT------CA-----------CCTCAC-----CCCG-GT---CG-CACCGCAACGCAACCA-C------------CTCGCTAACG-CCCTCG----CAGGAAGCCGCCGAGCTCGGCAAGGGTTCCTTCAAGTACGCCTGGGTCCTTGACAAGCTGAAGGCTGAGCGTGAGCGTGGTATCACCATCGACATTGCTCTCTGGAAGTTCGAGACCCCGAAGTACTATGTCACCGTCATTGACGCCCCCGGTCACCGTGACTTCATCAAGAAC--------------------------TC---CCG-CCCTTCCTGAGCTGTCCGAGG---GCCGATTAGGCGCCCGC-GAGCT-CAATGTCTTGACGACC-GTCTGCT-AACGCTCTGCAGCCTCCATTGTCGGTCGTCCCCGTCA-CCATGGGTATGTTTCCTCGCCGCGTTAGGC---------------------CCGCC---GT-CGGCGC-TTCTGGCGCGCGCTAACAC--T---------CGCCAGTATCATGATTGGTATG-----------------------------------------------------------------------------------------------------------------------------------------------------------------------------------------------------------------------------------------------------------------------------------------------------------------------------------------------------------------------------------------------------------------------------------------------------------------------------------------------------------------------------------------------------------------------------------------------------------------------------------------------------------------------------------------------------------------------------------------------------------------------------------------------------------------------------------------------------------------------------------------------------------------------------------------------------------------------------------------------------------------------------------------------------------------------------------------------------------------------------------
>Phyllosticta_catimbauensis_URM7674_
-----ACCTAC------------------------------------------------------------------------------------------------------------------------------------CCTTCTCA-CCCTTGTGTATC-TACCA-TGTTGCTTTGGCGGGTCGACCC-GGTTCTGACCCGGGCGGCCGG-----CG-CCCCCAG----CCTAGATTTCTAGGCC----AGG---ACGCCT--GGCTAAGTGC--CCGCCAGTATAC---AAAAC-TCTGAAGATTATTT-TTTGTAGTTCTGA-TA-ATTTATTCAATAA-ATTAAAACTTTCAACAACGGATCTCTTGGTTCTGGCATCGATGAAGAACGCAGCGAAATGCGATAAGTAATGTGAATTGCAGAATTCAGTGAATCATCGAATCTTTGAACGCACATTGCGCCCCTTGGTATTCCGAGGGGCATGCCTGTTCGAGCGTCATTTCAACCCTCAAGCT-TTGCTTGGTATTGGGCGACGTCCGCT---AAGGACGCGCCTCGAAGACCTCGGCGACGGCGTCTCAG-CCTCGAGC---GTAGTAG-T-AAAAT---ATCTCGCTTTGGA-GGAAGAGACGACGGCC--GCCGGACA-ATCGACCTT--CGGTCA-----AATATTTCCAAGGTTGACCTC------------------------ATTTGAAA-GCTGGCGTCTTCGACGTCCGCGTTGTAATTTGTAGAGGATGCTTCGGCGAGGACTCCTGCCTAAGTTCCCTGGAATGGGACGTCACAGAGGGTGAGAATCCCGTATGTGGCGGGCGGTCCAAGCCATGTGAAGCTCCTTCGACGAGTCGAGTTGTTTGGGAATGCAGCTCTAAATGGGAGGTAAATTTCTTCTAAAGCTAAATACCGGCCAGAGACCGATAGCGCACAAGTAGAGTGATCGAAAGATGAAAAGCACTTTGGAAAGAGAGTTAAAAAGTACGTGAAATTGTTGAAAGGGAAGCGCTTGCAACCAGACTCGTTCGCAGTTGCTCAGCCCGCCTCTTGGCGGGTGTACTCTTCTGCGGTCGGGCCAGCATCAGTTCGGGCGGCTGGATAAAGGTGTCGGGAATGTAGCACCCTTCGGGGTGTGTTATAGCCCGGCGCGGAATGCAGCCAGCCT---------------------------------------------------------------------------------------------------------------------------------------------------------------------------------------------------------------------------------------------------------------------------------------------------------------------------------------------------------CGCACCACCG-CCTTGCCCTCTC--GTT-----CGA---GGGGCA-TTTTT----TGGTGGGG--TCGG--GTCGCGCTAAGCTGCTTTGGAG-----CTCGGT-TACA-TGT-CCCAATGCAGCT---TTTTTGCGCCCGAC-CGTCG---------CCCTG-----CT------CA-----------CCTCAC-----CCCG-GT---CG-CACCGCAACGCAACCA-C------------CTCGCTAACG-CCCTCG----CAGGAAGCCGCCGAGCTCGGCAAGGGTTCCTTCAAGTACGCCTGGGTCCTTGACAAGCTGAAGGCTGAGCGTGAGCGTGGTATCACCATCGACATTGCTCTCTGGAAGTTCGAGACCCCGAAGTACTATGTCACCGTCATTGACGCCCCCGGTCACCGTGACTTCATCAAGAAC--------------------------TC---CCG-CCCTTCCTGAGCTGTCCGAGG---GCCGATTAGGCGCCCGC-GAGCT-CAATGTCTTGACGACC-GTCTGCT-AACGCTCTGCAGCCTCCATTGTCGGTCGTCCCCGTCA-CCATGGGTATGTTTCCTCGCCGCGTTAGGC---------------------CCGCC---GT-CGGCGC-TTCTGGCGCGCGCTAACAC--T---------CGCCAGTATCATGATTGGTATG-----------------------------------------------------------------------------------------------------------------------------------------------------------------------------------------------------------------------------------------------------------------------------------------------------------------------------------------------------------------------------------------------------------------------------------------------------------------------------------------------------------------------------------------------------------------------------------------------------------------------------------------------------------------------------------------------------------------------------------------------------------------------------------------------------------------------------------------------------------------------------------------------------------------------------------------------------------------------------------------------------------------------------------------------------------------------------------------------------------------------------------
>Phyllosticta_citriasiana_CBS_120486_
GGTGAACCTGCGGAAGGATCATTACTGAAA---TACGTAAT----------CCTGAAAG--GTAATGGAA----------------------GGGGAGGCCGT--------------AAAAAAGCC-----GCCCAACC--TACCTTCACA-CCCTTGTGTATC-TACCA-CGTTGCTTTGGCGGGCCGACCC-GGTTTTGACCCGGGCGGTCGG-----TG-CCCCCAG----CCTAGTTTAT-GGGCC----AGG---ACGCCT--GGCTAAGTGC--CCGCCAGTATAC---AAAAC-TCAAGCGATTATTT-TGTGTAGTCCTGA-GA-ATTCATTTAATGA-AGTAAAACTTTCAACAACGGATCTCTTGGTTCTGGCATCGATGAAGAACGCAGCGAAATGCGATAAGTAATGTGAATTGCAGAATTCAGTGAATCATCGAATCTTTGAACGCACATTGCGCCCCCTGGCATTCCGGGGGGCATGCCTGTTCGAGCGTCATTTCAACCCTCAAGCT-CTGCTTGGTATTGGGCGACGTCCGCT--GCCGGACGCGCCTGGAAGACCTCGGCGACGGCGTCTCAG-CCTCGAGC---GTAGTAG-T-AAAAT---ATCTCGCTTTGGAGGAGGGAGGCGCTGGCC--GCCGGACA-ATCGACCTT--CGGTCA----CTATTTTTCCAAGGTTGACCT-----------------------AAATTTGAAA-GCTGGCGTCTTTGACGTCCGCGTTGTAATTTGTAGAGGATGTTTCGGCGAGGGCTCCTGCCTAAGTTCCCTGGAATGGGACGTCACAGAGGGTGAGAATCCCGTATGTGGCGGGCGGTCTTAGCCATGTGAAACTCCTTCGACGAGTCGAGTTGTTTGGGAATGCAGCTCTAAATGGGAGGTAAATTTCTTCTAAAGCTAAATACCGGCCAGAGACCGATAGCGCACAAGTAGAGTGATCGAAAGATGAAAAGCACTTTGGAAAGAGAGTTAAAAAGTACGTGAAATTGTTGAAAGGGAAGCGCTTGCAACCAGACTCGTTCGCAGTTGCTCAGCCCGCCTCTTGGTGGGTGTACTCTTCTGCGGTCGGGCCAGCATCAGTTCGGGCGGTCGGATAAAGGTGTCGGGAATGTAGCACCCTTCGGGGTGTGTTATAGCCCGGCGCGGAATGCGGCCAGCCTGGACTGAGGATCTCGCTTCGGCAAGGATGCTGGCGTAATGGTTGTAAGCGGCCCGTCTTGAAACACGGACCAAGGAGTCTAACATCTATGCGAGTGTTTGGGTGTCAAACCCATGCGCGTAATGAAAGTGAACGGAGGTGGGAACCCGTAA--GGGTGCACCATCGACCGATCCTGATGTCTTCGGATGGATTTGAGTAAGAGCATAGCTGTTGGGACCCGAAAGATGGTGAACTATGCCTGAATAGGGTGAAGCCAGAGGAAACTCTGAGGTCAGTTG-CCTCTCAC-TTTCT------------TTG---AGCGC-AG---GGCGGC-GGC----TCGCTCGTTGCGCCACCA-CTGGGCCCACTC--GCT-----CGA---GGGGCA-TTTTT----TGGTGGGG--TCGG--GCTGCGCTAGGCTGCTTTGGCG-----CTCGGT-TACA-TGA-CCCGATGCAGCA--TTTTTTGCGCCCGAC-CGACA---------CTCTG-----CT------CA-----------CCTCAC-----CTCG-GT---CG-CATCGCAGCGAAA-AA-T------------TCCGCTAACG-CCCTCG----CAGGAAGCCGCTGAGCTCGGTAAGGGTCCCTTCAAGTA----------------------------------------------------------------------------------------------------------------------------------------ACGCGCCCCGCGCCGTTTTCCGTAAGTC---CCG-CCCTGCCTGAGCTGTCCGAGG---GCCGATGAGGCGCCCGC-GAGCT-CAATGTGTTGATTTTC-TTTTGCT-AACGCTGCGCAGCCTCCATTGTCGGTCGTCCCCGTCA-CCATGGGTATGTTTACTCGCTGCGTCAGAC---------------------CCGCC---GT-CGCCGC-TGCCG----GCGCTAACAC-AC---------TCCCAGCATCATGATTGGCATG-----------------------------------------------------------------------------------------------------------------------------------------------------------------------------------------CGGCCAGTTCAAGGGTGAGATCAAGGTCGAGGGCGCCGACCTTGTCATCAACGGCA-AGAAGATCCGCTTCTACCAGGAGCGTGACC-CCGC--CAACATCCCCTGGGCTGAGACTGGTGCCTAT-TACATCGTCGAGTCCACTGGTGTCTTCA------CCACCACCGAGA----AGGCCTCTGCTCACTTGAAGGGCG-----GTG-------CTAAGAAGGTCGTCATCTCTGCTCCTTCTGC--TGACGCCCCCATGTTCGTCATGG-----------GCGTCAACAACGAGACC----TACAAGTCCGACATCAACGTCCTCTCCAACGCCTCTTGCACCACCAAC-TGCCTTGCTC-------------CCCTCGCCAA----------------GGTCATCC-----------ACGAC-AAGTACACCAT--------CATTGAGGGTCT---------------------------------CATGACC--ACCGTCCACT-----CCTACACTGCTACCCAG-AAG-----ACCGTCGACGG-TCCTTCTGCCAAGG---ACTGGCGTGGTGGCCGCACCGCTGCTGCCAACATCATCCC----------------------------------------------------------CAGCAGCACAGGTGCCGCCAA---------------GGCCGTCGGCAAGGTCATCCCCGACCTCAACGGCAAG-CTC-------------------------ACTGGCATGG-CCTTCCGTGTCCCTACCGCCAA-CGTCTCCGTCGTCGACCTCA------CTGCTCGCATTGAGAAGGGTGCC-----AGCTACGAGGAAATCAAGCAGA---------------------------
>Phyllosticta_citriasiana_CBS_120487_
GGTGAACCTGCGGAAGGATCATTACTGAAA---TACGTAAT----------CCTGAAAG--GTAATGGAA----------------------GGGGAGGCCGT--------------AAAAAAGCC-----GCCCAACC--TACCTTCACA-CCCTTGTGTATC-TACCA-CGTTGCTTTGGCGGGCCGACCC-GGTTTTGACCCGGGCGGTCGG-----TG-CCCCCAG----CCTAGTTTAT-GGGCC----AGG---ACGCCT--GGCTAAGTGC--CCGCCAGTATAC---AAAAC-TCAAGCGATTATTT-TGTGTAGTCCTGA-GA-ATTCATTTAATGA-AGTAAAACTTTCAACAACGGATCTCTTGGTTCTGGCATCGATGAAGAACGCAGCGAAATGCGATAAGTAATGTGAATTGCAGAATTCAGTGAATCATCGAATCTTTGAACGCACATTGCGCCCCCTGGCATTCCGGGGGGCATGCCTGTTCGAGCGTCATTTCAACCCTCAAGCT-CTGCTTGGTATTGGGCGACGTCCGCT--GCCGGACGCGCCTGGAAGACCTCGGCGACGGCGTCTCAG-CCTCGAGC---GTAGTAG-T-AAAAT---ATCTCGCTTTGGAGGAGGGAGGCGCTGGCC--GCCGGACA-ATCGACCTT--CGGTCA----CTATTTTTCCAAGGTTGACCT-----------------------AAATTTGAAA-GCTGGCGTCTTTGACGTCCGCGTTGTAATTTGTAGAGGATGTTTCGGCGAGGGCTCCTGCCTAAGTTCCCTGGAATGGGACGTCACAGAGGGTGAGAATCCCGTATGTGGCGGGCGGTCTTAGCCATGTGAAACTCCTTCGACGAGTCGAGTTGTTTGGGAATGCAGCTCTAAATGGGAGGTAAATTTCTTCTAAAGCTAAATACCGGCCAGAGACCGATAGCGCACAAGTAGAGTGATCGAAAGATGAAAAGCACTTTGGAAAGAGAGTTAAAAAGTACGTGAAATTGTTGAAAGGGAAGCGCTTGCAACCAGACTCGTTCGCAGTTGCTCAGCCCGCCTCTTGGTGGGTGTACTCTTCTGCGGTCGGGCCAGCATCAGTTCGGGCGGTCGGATAAAGGTGTCGGGAATGTAGCACCCTTCGGGGTGTGTTATAGCCCGGCGCGGAATGCGGCCAGCCTGGACTGAGGATCTCGCTTCGGCAAGGATGCTGGCGTAATGGTTGTAAGCGGCCCGTCTTGAAACACGGACCAAGGAGTCTAACATCTATGCGAGTGTTTGGGTGTCAAACCCATGCGCGTAATGAAAGTGAACGGAGGTGGGAACCCGTAA--GGGTGCACCATCGACCGATCCTGATGTCTTCGGATGGATTTGAGTAAGAGCATAGCTGTTGGGACCCGAAAGATGGTGAACTATGCCTGAATAGGGTGAAGCCAGAGGAAACTCTGAGGTCAGTTG-CCTCTCAC-TTTCT------------TTG---AGCGC-TG---GGCGGC-GGC----TCGCTCGTTGCGCCACCA-CTGGGCCCACTC--GCT-----CGA---GGGGCA-TTTTT----TGGTGGGG--TCGG--GCTGCGCTAGGCTGCTTTGGCG-----CTCGGT-TACA-TGA-CCCGATGCAGCA--TTTTTTGCGCCCGAC-CGACA---------CTCTG-----CT------CA-----------CCTCAC-----CTCG-GT---CG-CATCGCAGCGAAA-AA-T------------TCCGCTAACG-CCCTCG----CAGGAAGCCGCTGAGCTCGGTAAGGGTCCCTTCAAGTA----------------------------------------------------------------------------------------------------------------------------------------ACGCGCCCCGCGCCGTTTTCCGTAAGTC---CCG-CCCTGCCTGAGCTGTCCGAGG---GCCGATGAGGCGCCCGC-GAGCT-CAATGTGTTGATTTTC-TTTTGCT-AACGCTGCGCAGCCTCCATTGTCGGTCGTCCCCGTCA-CCATGGGTATGTTTACTCGCTGCGTCAGAC---------------------CCGCC---GT-CGCCGC-TGCCG----GCGCTAACAC-AC---------TCCCAGCATCATGATTGGCATG-----------------------------------------------------------------------------------------------------------------------------------------------------------------------------------------CGGCCAGTTCAAGGGTGAGATCAAGGTCGAGGGCGCCGACCTTGTCATCAACGGCA-AGAAGATCCGCTTCTACCAGGAGCGTGACC-CCGC--CAACATCCCCTGGGCTGAGACTGGTGCCTAT-TACATCGTCGAGTCCACTGGTGTCTTCA------CCACCACCGAGA----AGGCCTCTGCTCACTTGAAGGGCG-----GTG-------CTAAGAAGGTCGTCATCTCTGCTCCTTCTGC--TGACGCCCCCATGTTCGTCATGG-----------GCGTCAACAACGAGACC----TACAAGTCCGACATCAACGTCCTCTCCAACGCCTCTTGCACCACCAAC-TGCCTTGCTC-------------CCCTCGCCAA----------------GGTCATCC-----------ACGAC-AAGTACACCAT--------CATTGAGGGTCT---------------------------------CATGACC--ACCGTCCACT-----CCTACACTGCTACCCAG-AAG-----ACCGTCGACGG-TCCTTCTGCCAAGG---ACTGGCGTGGTGGCCGCACCGCTGCTGCCAACATCATCCC----------------------------------------------------------CAGCAGCACAGGTGCCGCCAA---------------GGCCGTCGGCAAGGTCATCCCCGACCTCAACGGCAAG-CTC-------------------------ACTGGCATGG-CCTTCCGTGTCCCTACCGCCAA-CGTCTCCGTCGTCGACCTCA------CTGCTCGCATTGAGAAGGGTGCC-----AGCTACGAGGAAATCAAGCAGA---------------------------
>Phyllosticta_citribraziliensis_CBS_100098_
GGTGAACCTGCGGAAGGATCATTACTGAAA----ATGTAATA-------AACCCTTCAG--GTTTTGGAA----------------------GGGGGAGCCGT--------------CAAAAGCTC---CCCTGGTACA--TGCCT---CACCCCTTGTATATC-TACCA-CGTTGCTTTGGCGGGCCGACCC-GGTTTCGACCCGGGCGGCCGG-----CG-CCCCCAG----CCTAGTTCT--AGGCC----AGG---ACGCCC--GGCTACGTGC--CCGCCAGTAAAC---AAAAC-TCCAGCGATTATTT-TGTGTAGTCCTGA-GA-ATTTATTCAATAA-ATTAAAACTTTCAACAACGGATCTCTTGGTTCTGGCATCGATGAAGAACGCAGCGAAATGCGATAAGTAATGTGAATTGCAGAATTCAGTGAATCATCGAATCTTTGAACGCACATTGCGCCCTCTGGCATTCCGGAGGGCATGCCTGTTCGAGCGTCATTTCAACCCTCAAGCT-CTGCTTGGTATTGGGCGACGTCTGCT--GTCAGACGCGCCTGGAAGACCTCGGCGACGGCATTCCAG-CCTCGAGC---GTAGTAG-T-AAAAT---ATCTCGCTTTGGA-GGATGGGGTGACGGCT-TGCCGGACA-ACCGACCTC--TGGTCA-------TTTTTCCAAGGTTGACCT-----------------------AAATTTGAAA-GCTGGCGCCTTCGGCGTCCGCGTTGTAATTTGTAGAGGATGCTTCGGCGAGGACTCCTGCCTAAGTTCCCTGGAATGGGACGTCACAGAGGGTGAGAATCCCGTATGTGGCGGGCGGTCCAAGCCATGTGAAGCTCCTTCGACGAGTCGAGTTGTTTGGGAATGCAGCTCTAAATGGGAGGTAAATTTCTTCTAAAGCTAAATACCGGCCAGAGACCGATAGCGCACAAGTAGAGTGATCGAAAGATGAAAAGCACTTTGGAAAGAGAGTTAAAAAGTACGTGAAATTGTTGAAAGGGAAGCGCTTGCAACCAGACTCGCTCGCAGTTGCTCAGCCCGCCTCTTGGTGGGTGTACTCTTCTGCGATCGGGCCAGCATCAGTTCGGGCGGCCGGATAAAGGTGTCGGGAATGTAGCACCCTTCGGGGTGTGTTATAGCCCGGCGCGGAATGCGGCCAGCCTGGACTGAGGATCTCGCTTCGGCAAGGATGCTGGCGTAATGGTTGTAAGCGGCCCGTCTTGAAACACGGACCAAGGAGTCTAACATCTATGCGAGTGTTTGGGTGTCAAACCCATGCGCGTAATGAAAGTGAACGGAGGTGGGAACCCGCAA--GGGTGCACCATCGACCGATCCTGATGTCTTCGGATGGATTTGAGTAAGAGCATAGCTGTTGGGACCCGAAAGATGGTGAACTATGCCTGAATAGGGTGAAGCCAGAGGAAACTCTGAGGTCAGTTG-CCTCACCT-TTTCT--------TTGAGTG---AGCCC-AG---GG---C-GGC----TCGCTCGTCGCGCCACC--ACTCGCCCACTC--GCCTCGCCCGA---GGGGCA-TTTTT----TGGTGGGG--TCGG--GTTGCGCTAGGCTGCTTTGGCG-----CTCGGT-TACA-TGG-CCCGATGCAGCA---TTTTTGCGCCCGAC-CGTCG---------CCCTG-----CT------CA-----------CCTCAC-----CTCG-GT---CG-CATCGCAATGCAA-CA-T------------TCTGCTAACG-CCCTCG----CAGGAAGCCGCCGAGCTCGGTAAGGGTTCCTTCAAGTA----------------------------------------------------------------------------------------------------------------------------------------ACGCGCCCCGCGCCGTTTTCCGTGAGTC---CCG-CCCTGTCTGCGC--TCAGAGG---GCCGATTAGGCGCCCGC-GAGCT-CAATG--TTGACACAC-GTTTGCT-GACGCTCCGCAGCCTCCATCGTCGGTCGTCCCCGTCA-CCATGGGTATGTTTCCTCGCTGCGTCAGGC---------------------CCACC---GC-CGCCGC-TTCTG----GCGCTAACGC--T---------CCCCAGCATCATGATTGGCATG-----------------------------------------------------------------------------------------------------------------------------------------------------------------------------------------CGGCCAGTTCAAGGGTGAGATCAAGGTCGATGGCGCCGACCTGGTCATCAACGGCA-AGAAGATCCGCTTCTACCAGGAGCGTGACC-CCGC--CAACATCCCCTGGGCCGAGACTGGTGCCTAC-TACATCGTCGAGTCCACTGGTGTCTTCA------CCACCACCGAGA----AGGCCTCTGCTCACTTGAAGGGCG-----GTG-------CCAAGAAGGTTGTCATCTCTGCTCCTTCTGC--TGACGCCCCCATGTTCGTCATGG-----------GCGTCAACAACGAGACC----TACAAGTCCGACATCAACATCCTCTCCAACGCCTCTTGCACCACCAAC-TGCCTTGCTC-------------CCCTCGCCAA----------------GGTCATCC-----------ACGAC-AAGTACACCAT--------CGTTGAGGGTCT---------------------------------TATGACC--ACCGTCCACT-----CCTACACTGCTACCCAG-AAG-----ACCGTCGACGG-TCCCTCTGCCAAGG---ACTGGCGTGGTGGCCGTACCGCTGCTGCCAACATCATCCC----------------------------------------------------------CAGCAGCACCGGTGCCGCCAA---------------GGCTGTCGGCAAGGTCATCCCCGACCTCAACGGCAAG-CTC-------------------------ACCGGCATGG-CCTTCCGTGTCCCTACCGCCAA-CGTCTCCGTTGTTGACCTCA------CTGCTCGCATCGAGAAGGGTGCC-----AGCTACGAGGAGATCAAGCAGACCATCAAGGCCGCCTCCGAGGGTCCCC
>Phyllosticta_citricarpa_CBS_127454_
GGTGAACCTGCGGAAGGATCATTACTGAAA---TACGTAAT----------CCTGAAAG--GTGATGGA-----------------------AGGGAGGCCTT--------------AAAAAAGCC-----GCCCGACC--TACCTTCACA-CCCTTGTGTATC-TACCA-TGTTGCTTTGGCGGGCCGACCC-GGTTTTGACCCGGGCGGTCGG-----CG-CCCCCAG----CCTAGTCTCT-AGGCC----AGG---ACGCCT--GGCTAAGTGC--CCGCCAGTATAC---AAAAC-TCCAGCGATTATTC-TGTGTAGTCCTGA-GA-ATTCATTTAATGA-AATAAAACTTTCAACAACGGATCTCTTGGTTCTGGCATCGATGAAGAACGCAGCGAAATGCGATAAGTAATGTGAATTGCAGAATTCAGTGAATCATCGAATCTTTGAACGCACATTGCGCCCCCTGGCATTCCGGGGGGCATGCCTGTTCGAGCGTCATTTCAACCCTCAAGCT-CTGCTTGGTATTGGGCGACGTCCGCT--GCCGGACGCGCCTGGAAGACCTCGGCGACGGCGTCTCAG-CCTCGAGC---GTAGTAG-T-AAAAT---ATCTCGCTTTGGAGGAGGGGGGCGCTGGCC--GCCGGACA-ATCGACCTT--CGGTCA------------------------------------------------AAATTTGAAA-GCTGGCGTCTTCGACGTCCGCGTTGTAATTTGTAGAGGATGTTTCGGCGAGGGCTCCTGCCTAAGTTCCCTGGAATGGGACGTCACAGAGGGTGAGAATCCCGTATGTGGCGGGCGGCCTTAGCCATGTGAAACTCCTTCGACGAGTCGAGTTGTTTGGGAATGCAGCTCTAAATGGGAGGTAAATTTCTTCTAAAGCTAAATACCGGCCAGAGACCGATAGCGCACAAGTAGAGTGATCGAAAGATGAAAAGCACTTTGGAAAGAGAGTTAAAAAGTACGTGAAATTGTTGAAAGGGAAGCGCTTGCAACCAGACTCGTTCGCAGTTGCTCAGCCCGCCTCTTGGTGGGTGTACTCTTCTGCGGTCGGGCCAGCATCAGTTCGGGCGGTCGGATAAAGGTGTCGGGAATGTAGCACCCTTCGGGGTGTGTTATAGCCCGGCGCGGAATGCGGCCAGCCTGGACTGAGGATCTCGCTTCGGCAAGGATGCTGGCGTAATGGTTGTAAGCGGCCCGTCTTGAAACACGGACCAAGGAGTCTAACATCTATGCGAGTGTTTGGGTGTCAAACCCATGCGCGTAATGAAAGTGAACGGAGGTGGGAACCCGCAA--GGGTGCACCATCGACCGATCCTGATGTCTTCGGATGGATTTGAGTAAGAGCATAGCTGTTGGGACCCGAAAGATGGTGAACTATGCCTGAATAGGGTGAAGCCAGAGGAAACTCTG----CAGTTG-CCTCACAC-TTTCT------------TTG---AGCGC-AGGGCGG---C-GGC----TCGCTCGTTGCGCCTCCACTTGGGCCCACTC--GCT-----CGA---GGGGCA-TTTTC----TGGTGGGG--TCGG--GCTGCGCTAAGCTGCTTTGGCG-----CTCGGT-TATA-TGA-CCCGATGCAGCA-TTTTTTTGCGCCCGAC-CGACA---------CTCTG-----CT------CA-----------CCTCAC-----CTCG-GT---CG-CATCGCAACGAAA-AA-T------------TTCGCTAACG-CCCTCG----CAGGAAGCCGCTGAGCTCGG----------------------------------------------------------------------------------------------------------------------------------------------------------ACGCGCCCCGCGCCGTTTTCCGTAAGTC---CCG-CCCTGCCTGAGCTGTCCGAGG---GCCGATGAGGCGCCCGC-GAGCT-CAATGTGTTGATTTTC-GTTTGCT-AACGCTGCGCAGCCTCCATTGTCGGTCGTCCCCGTCA-CCATGGGTATGTTTACTCGCTGCGTCAGGC---------------------CCGCC---GT-CGCCGT-TGCCG----GCGCTAACAC-AC---------TCCCAGCATCATGATTGGCATG-----------------------------------------------------------------------------------------------------------------------------------------------------------------------------------------CGGCCAGTTCAAGGGTGAGATCAAGGTCGAGGGTGCCGACCTTGTCATCAACGGCA-AGAAGATCCGCTTCTACCAGGAGCGTGACC-CCGC--CAACATCCCCTGGGCTGAGACTGGTGCCTAC-TACATCGTCGAGTCCACTGGTGTCTTCA------CCACCACCGAGA----AGGCCTCTGCTCACTTGAAGGGCG-----GTG-------CTAAGAAGGTTGTCATCTCTGCTCCTTCTGC--TGACGCCCCCATGTTCGTCATGG-----------GCGTCAACAACGAGACC----TACAAGTCCGACATCAACGTCCTCTCCAACGCCTCTTGCACCACCAAC-TGCCTTGCTC-------------CCCTCGCCAA----------------GGTCATCC-----------ACGAC-AAGTACACCAT--------CATCGAGGGCCT---------------------------------CATGACC--ACCGTCCACT-----CCTACACTGCTACTCAG-AAG-----ACCGTCGATGG-TCCCTCTGCCAAGG---ACTGGCGTGGTGGCCGCACCGCCGCTGCCAACATCATCCC----------------------------------------------------------CAGCAGCACCGGTGCCGCCAA---------------GGCCGTCGGCAAGGTCATCCCCGACCTCAACGGCAAG-CTC-------------------------ACTGGCATGG-CCTTCCGTGTCCCTACCGCCAA-CGTCTCCGTCGTCGACCTCA------CTGCTCGCATCGAGAAGGGTGCC-----AGCTACGAGGAAATCAAGCAGACCATCAAGGCCGCCTCCGAGGGCCC--
>Phyllosticta_citrichinaensis_ZJUCC200956_
GGTGAACCTGCGGAAGGATCATTACTGAAA----ATGTAAT--------AACCCTCAAG--GTTTTGGAA----------------------GGGAGAGCCGT--------------CAAAAGCTC---TCCTGGTACA--TGCC-TCACA-CCCTTGTGTATC-TACCA-TGTTGCTTTGGCGGGCCGACCC-GGTTTCGACCCGGGCGGCCGG-----CG-CCCCCAG----CCTAGTCTCCTAGGCC----AGG---ACGCCC--GGCTAAGTGC--CCGCCAGTATAC---AAAAC-TCCAGCGATTATTT-TGTGTAGTCCTGA-GA-ATTTATTCAATAA-ATTAAAACTTTCAACAACGGATCTCTTGGTTCTGGCATCGATGAAGAACGCAGCGAAATGCGATAAGTAATGTGAATTGCAGAATTCAGTGAATCATCGAATCTTTGAACGCACATTGCGCCCTCTGGCATTCCGGAGGGCATGCCTGTTCGAGCGTCATTTCAACCCTCAAGCT-CTGCTTGGTATTGGGCGACGTCTGCT--GTCAGACGCGCCTGGAAGACCTCGGCGACGGCATTCCAG-CCTCGAGC---GTAGTAG-T-AAAAT---ATCTCGCTTTGGA-GGATGGGGTGACGGCT-TGCCGGACA-ACCGACCTC--TGGTCA------TTTTTTCCAAGGTTGACCTCGGATCAGGTAGGGATACCCGCT--------------------------------------------------------------------------------------------------------------------------------------------------------------------------------------------------------------------------------------------------------------------------------------------------------------------------------------------------------------------------------------------------------------------------------------------------------------------------------------------------------------------------------------------------------------------------------------------------------------------------------------------------------------------------------------------------------------------------------------------------------------------AGGTCAGTTG-CCTCACCT-TTTCT--------TTGAGTG---AGCGC-AG---GG---C-GGC----TCGCTCGTCGCACCACC--ACTCGCCCACTC--GCTTCGCCCGA---GGGGCT-TTTTT----TGGTGGGG--TCGG--GTTGCGCTAGCCTGCTTTGGCG-----CTCGGT-TACA-TGG-CCCGATGCAGCA---TTTT-----------------------------------CT------CA-----------CCTCGC-----CTCG-GT---CG-CATTGCAACGCAA-CA-C------------TCTGCTAACG-CCCTCG----CAGGAAGCCGCCGAGCTCGGTAAGGGTTCCTTCAAGTA----------------------------------------------------------------------------------------------------------------------------------------ACGCGCCCCGCGCCGTTTTCCGTGAGTC---CCG-CCCTGCCTGAGC--TCAGAGG---GCCGATTAGGCGCCCGC-GAGCT-CACTG--TTGACAAAC-GTTTGCT-GACGCTCCGCAGCCTCCATCGTCGGTCGTCCCCGTCA-CCATGGGTATGTTTCCTCGCCGCGTCAGGC------------------CCGCCGCC---GC-CGCCGC-TTCTG----GCGCTAACGC--T---------CCCCAGCATCATGATTGGCATG-----------------------------------------------------------------------------------------------------------------------------------------------------------------------------------------------------------------------------------------------------------------------------------------------------------------------------------------------------------------------------------------------------------------------------------------------------------------------------------------------------------------------------------------------------------------------------------------------------------------------------------------------------------------------------------------------------------------------------------------------------------------------------------------------------------------------------------------------------------------------------------------------------------------------------------------------------------------------------------------------------------------------------------------------------------------------------------------------------------------------------------
>Phyllosticta_citrichinaensis_ZJUCC2010150_
GGTGAACCTGCGGAAGGATCATTACTGAAA----ATGTAAT--------AACCCTCAAG--GTTTTGGAA----------------------GGGAGAGCCGT--------------CAAAAGCTC---TCCTGGTACA--TGCC-TCACA-CCCTTGTGTATC-TACCA-TGTTGCTTTGGCGGGCCGACCC-GGTTTCGACCCGGGCGGCCGG-----CG-CCCCCAG----CCTAGTCTCCTAGGCC----AGG---ACGCCC--GGCTAAGTGC--CCGCCAGTATAC---AAAAC-TCCAGCGATTATTT-TGTGTAGTCCTGA-GA-ATTTATTCAATAA-ATTAAAACTTTCAACAACGGATCTCTTGGTTCTGGCATCGATGAAGAACGCAGCGAAATGCGATAAGTAATGTGAATTGCAGAATTCAGTGAATCATCGAATCTTTGAACGCACATTGCGCCCTCTGGCATTCCGGAGGGCATGCCTGTTCGAGCGTCATTTCAACCCTCAAGCT-CTGCTTGGTATTGGGCGACGTCTGCT--GTCAGACGCGCCTGGAAGACCTCGGCGACGGCATTCCAG-CCTCGAGC---GTAGTAG-T-AAAAT---ATCTCGCTTTGGA-GGATGGGGTGACGGCT-TGCCGGACA-ACCGACCTC--TGGTCA------TTTTTTCCAAGGTTGACCTCGGATCAGGTAGGGATACCCGCT--------------------------------------------------------------------------------------------------------------------------------------------------------------------------------------------------------------------------------------------------------------------------------------------------------------------------------------------------------------------------------------------------------------------------------------------------------------------------------------------------------------------------------------------------------------------------------------------------------------------------------------------------------------------------------------------------------------------------------------------------------------------AGGTCAGTTG-CCTCACCT-TTTCT--------TTGAGTG---AGCGC-AG---GG---C-GGC----TCGCTCGTCGCACCACC--ACTCGCCCACTC--GCTTCGCCCGA---GGGGCT-TTTTT----TGGTGGGG--TCGG--GTTGCGCTAGCCTGCTTTGGCG-----CTCGGT-TACA-TGG-CCCGATGCAGCA---TTTT-----------------------------------CT------CA-----------CCTCGC-----CTCG-GT---CG-CATTGCAACGCAA-CA-C------------ACTGCTAACG-CCCTCG----CAGGAAGCCGCCGAGCTCGGTAAGGGTTCCTTCAAGTA----------------------------------------------------------------------------------------------------------------------------------------ACGCGCCCCGCGCCGTTTTCCGTGAGTC---CCG-CCCTGCCTGAGC--TCAGAGG---GCCGATTAGGCGCCCGC-GAGCT-CACTG--TTGACAAAC-GTTTGCT-GACGCTCCGCAGCCTCCATCGTCGGTCGTCCCCGTCA-CCATGGGTATGTTTCCTCGCCGCGTCAGGC------------------CCGCCGCC---GC-CGCCGC-TTCTG----GCGCTAACGC--T---------CCCCAGCATCATGATTGGCATG-----------------------------------------------------------------------------------------------------------------------------------------------------------------------------------------------------------------------------------------------------------------------------------------------------------------------------------------------------------------------------------------------------------------------------------------------------------------------------------------------------------------------------------------------------------------------------------------------------------------------------------------------------------------------------------------------------------------------------------------------------------------------------------------------------------------------------------------------------------------------------------------------------------------------------------------------------------------------------------------------------------------------------------------------------------------------------------------------------------------------------------
>Phyllosticta_citrimaxima_MFLUCC_10-0137_
GGTGAACCTGCGGAAGGATCATTACTGAAA---TACGTAAT----------CCTGAAAG--GTAATGGAA----------------------GGGGAGGCCGT--------------AAAAAACCC--------AAAGA--ACCTCTCTCA-CCCTTGTGTATCTTACCA-CGTTGCTTTGGCGGGCCGACCC-GGTTTTGACCCGGGCGGTCGG-----TG-CCCCCAG----CCTAGTTTAT-GGGCC----AGG---ACGCCT--GGCTAAGTGC--CCGCCAGTATAC---AAAAC-TCAAGCGATTATTT-TGTGTAGTCCTGA-GA-ATTCATTTAATGA-AGTAAAACTTTCAACAACGGATCTCTTGGTTCTGGCATCGATGAAGAACGCAGCGAAATGCGATAAGTAATGTGAATTGCAGAATTCAGTGAATCATCGAATCTTTGAACGCACATTGCGCCCCCTGGCATTCCGGGGGGCATGCCTGTTCGAGCGTCATTTCAACCCTCAAGCT-CTGCTTGGTATTGGGCGACGTCCGCT--GCCGGACGCGCCTGGAAGACCTCGGCGACGGCGTCTCAG-CCTCGAGC---GTAGTAG-T-AAAAT---ATCTCGCTTTGGAGGAGGGAGGCGCTGGCC--GCCGGACA------------------------------------------------------------------AAATTTGAAA-GCTGGCGTCTTTGACGTCCGCGTTGTAATTTGTAGAGGATGTTTCGGCGAGGGCTCCTGCCTAAGTTCCCTGGAATGGGACGTCACAGAGGGTGAGAATCCCGTATGTGGCGGGCGGTCTTAGCCATGTGAAACTCCTTCGACGAGTCGAGTTGTTTGGGAATGCAGCTCTAAATGGGAGGTAAATTTCTTCTAAAGCTAAATACCGGCCAGAGACCGATAGCGCACAAGTAGAGTGATCGAAAGATGAAAAGCACTTTGGAAAGAGAGTTAAAAAGTACGTGAAATTGTTGAAAGGGAAGCGCTTGCAACCAGACTCGTTCGCAGTTGCTCAGCCCGCCTCTTGGTGGGTGTACTCTTCTGCGGTCGGGCCAGCATCAGTTCGGGCGGTCGGATAAAGGTGTCGGGAATGTAGCACCCTTCGGGGTGTGTTATAGCCCGGCGCGGAATGCGGCCAGCCTGGACTGAGGATCTCGCTTCGGCAAGGATGCTGGCGTAATGGTTGTAAGCGGCCCGTCTTGAAACACGGACCAAGGAGTCTAACATCTATGCGAGTGTTTGGGTGTCAAACCCATGCGCGTAATGAAAGTGAACGGAGGTGGGAACCCGTAA--GGGTGCACCATCGACCGATCCTGATGTCTTCGGATGGATTTGAGTAAGAGCATAGCTGTTGGGACCCGAAAGATGGTGAACTATGCCTGAATAGGGTGAAGCCAGAGGAAACTCTG----CAGTTG-CCTCTCAC-TTTCT------------TTG---AGCGC-AG---GGCGGC-GGC----TCGCTCGTTGCGCCACCA-CTGGGCCCACTC--GCT-----CGA---GGGGCA-TTTTT----TGGTGGGG--TCGG--GCTGCGCTAGGCTGCTTTGGCG-----CTCGGT-TACA-TGA-CCCGATGCAGCA--TTTTTTGCGCCCGAC-CGACA---------CTCTG-----CT------CA-----------CCTCAC-----CTCG-GT---CG-CATCGCAGCGAAA-AA-T------------TCCGCTAACG-CCCTCG----CAG---------------------------------------------------------------------------------------------------------------------------------------------------------------------------ACGCGCCCCGCGCCGTTTTCCGTAAGTC---CCG-CCCTGCCTGAGCTGTCCGAGG---GCCGATGAGGCGCCCGC-GAGCT-CAATGTGTTGATTTTC-TTTTGCT-AACGCTGCGCAGCCTCCATTGTCGGTCGTCCCCGTCA-CCATGGGTATGTTTACTCGCTGCGTCAGAC---------------------CCGCC---GC-CGCCGC-TGCCG----GCGCTAACGC--C---------CCGCAGTATCATGATTGGCATG-----------------------------------------------------------------------------------------------------------------------------------------------------------------------------------------CGGTCAGTTCAAGGGCGAGATCAAGGTCGAGGGCAGCGACCTCGTCATCAACGGCA-AGAAGGTCCGCTTCTACCAGGAGCGTGACC-CCGC--CAGCATCCCCTGGGCTGAGACCGGTGCCTAC-TACATCGTCGAGTCCACTGGTGTTTTCA------CCACCACCGAGA----AGGCCTCTGCTCACTTGAAGGGCG-----GTG-------CCAAGAAGGTTGTCATCTCTGCTCCTTCGGC--TGACGCCCCCATGTTCGTCATGG-----------GCGTCAACAACGAGAAG----TACAAGTCCGACATCAACGTCCTCTCCAACGCTTCTTGCACCACCAAC-TGCCTTGCTC-------------CCCTCGCCAA----------------GGTCATCC-----------ACGAC-AAGTACACCAT--------CATTGAGGGTCT---------------------------------CATGACC--ACTGTCCACT-----CCTACACTGCCACCCAG-AAG-----ACCGTTGACGG-TCCCTCCGCTAAGG---ACTGGCGTGGTGGTCGCACTGCTGCTGCCAACATCATCCC----------------------------------------------------------CAGCAGCACTGGTGCCGCCAA---------------GGCTGTCGGCAAGGTCATTCCCGACCTCAACGGCAAG-CTC-------------------------ACCGGCATGG-CTTTCCGTGTCCCCACTGCCAA-CGTCTCCGTTGTCGACCTGA------CTGTCCGCATTGAGAAGGGTGCC-----AGCTACGAGGAGATCAAGCAGA---------------------------
>Phyllosticta_spinarum_CBS_937.70_
GGTGAACCTGCGGAAGGATCATTACTGAAA----ATGTAATA-------AACCCTTCAG--GTTTTGGAA----------------------GGGGGAGCCGT--------------CAAAAGCTC---CCCTGGTACA--TGCCT---CACCCCTTGTATATC-TACCA-CGTTGCTTTGGCGGGCCGACCC-GGTTTCGACCCGGGCGGCCGG-----CG-CCCCCAG----CCTAGTTCT--AGGCC----AGG---ACGCCC--GGCCAAGCGC--CCGCCAGTAAAC---AAAAC-TCCAGCGATTATTT-TGTGTAGTCCTGA-GA-ATTTATTCAATAA-ATTAAAACTTTCAACAACGGATCTCTTGGTTCTGGCATCGATGAAGAACGCAGCGAAATGCGATAAGTAATGTGAATTGCAGAATTCAGTGAATCATCGAATCTTTGAACGCACATTGCGCCCTCTGGCATTCCGGAGGGCATGCCTGTTCGAGCGTCATTTCAACCCTCAAGCT-CTGCTTGGTATTGGGCGACGTCTGCT--GTCAGACGCGCCTGGAAGACCTCGGCGACGGCATTCCAG-CCTCGAGC---GTAGTAG-T-AAAAT---ATCTCGCTTTGGA-GGATGGGGTGACGGCT-TGCCGGACA-ACCGACCTC--TGGTCA-------TTTTTCCAAGGTTGACCT-----------------------AAATTTGAAA-GCTGGCGCCTTCGGCGTCCGCGTTGTAATTTGTAGAGGATGCTTCGGCGAGGACTCCTGCCTAAGTTCCCTGGAATGGGACGTCACAGAGGGTGAGAATCCCGTATGTGGCGGGCGGTCCAAGCCATGTGAAGCTCCTTCGACGAGTCGAGTTGTTTGGGAATGCAGCTCTAAATGGGAGGTAAATTTCTTCTAAAGCTAAATACCGGCCAGAGACCGATAGCGCACAAGTAGAGTGATCGAAAGATGAAAAGCACTTTGGAAAGAGAGTTAAAAAGTACGTGAAATTGTTGAAAGGGAAGCGCTTGCAACCAGACTCGCTCGCAGTTGCTCAGCCCGCCTCTTGGTGGGTGTACTCTTCTGCGATCGGGCCAGCATCAGTTTGGGCGGCCGGATAAAGGTGTCGGGAATGTAGCACCCTTCGGGGTGTGTTATAGCCCGGCGCGGAATGCGGCCAGCCTGGACTGAGGATCTCGCTTCGGCAAGGATGCTGGCGTAATGGTTGTAAGCGGCCCGTCTTGAAACACGGACCAAGGAGTCTAACATCTATGCGAGTGTTTGGGTGTCAAACCCATGCGCGTAATGAAAGTGAACGGAGGTGGGAACCCGTAA--GGGTGCACCATCGACCGATCCTGATGTCTTCGGATGGATTTGAGTAAGAGCATAGCTGTTGGGACCCGAAAGATGGTGAACTATGCCTGAATAGGGTGAAGCCAGAGGAAACTCTGAGGTCAGTTG-CCTCACCT-TTTCT--------TTGAGTG---AGCGC-AG---GG---C-GGC----TCGCTCGTCGCGCCACC------ACCTGCCC--GCC-----CGA---GGGGCA-TTTTT----TGGTGGGG--TCGG--GTTGCGCTAGGCTGCTTTGGCG-----CTCGGT-TACA-TGG-CCCGATGCAGCA--TTTTTTGCGCCCGAC-CGTCG---------CCCTG-----CT------CA-----------CCTCCC-----CTCG-GT---CG-CATCGCAACGCAA-CA-C------------TCTGCTAACG-CCCTCG----CAGGAAGCCGCCGAGCTCGGTAAGGGTCCCTTCAAGTA----------------------------------------------------------------------------------------------------------------------------------------ACGCGCCCCGCGCCGTTTTCCGTGAGTCCCGCCG-CCCTGCCTGCGC--TCAGAGG---GCCGATTAGGCGCCCGC-GAGCT-CAATG--TTGACACAC-GTTTGCT-GACGCTCCGCAGCCTCCATTGTCGGTCGTCCCCGTCA-CCATGGGTATGTTTTCTCGCTGCGTCAGGC---------------------CCGCC---GC-CGCCGC-TTCTG----GCGCTAACGC-TC---------CCCCAGCATCATGATTGGCATG-----------------------------------------------------------------------------------------------------------------------------------------------------------------------------------------CGGTCAGTTCAAGGGTGAGATCGAGGTTGACGGCGCCGACCTTGTTGTCAACGGCA-AGAAGGTCCGCTTCTACCAGGAGCGTGACC-CCGC--CAACATCCCCTGGGCCGAGACTGGTGCCTAC-TACATCGTCGAGTCCACTGGTGTCTTCA------CCACCACCGAGA----AGGCCTCTGCTCACTTGAAGGGCG-----GTG-------CCAAGAAGGTTGTCATCTCTGCCCCTTCTGC--TGACGCCCCCATGTTCGTCATGG-----------GCGTCAACAACGAGACC----TACAAGTCCGACATCAACATCCTCTCCAACGCCTCTTGCACCACCAAC-TGCCTTGCTC-------------CCCTCGCCAA----------------GGTCATCC-----------ACGAC-AAGTACACCAT--------CGTCGAGGCTCT---------------------------------CATGACC--ACCGTCCACT-----CCTACACTGCTACCCAG-AAG-----ACCGTCGACGG-TCCTTCTGCCAAGG---ACTGGCGTGGTGGCCGTACTGCTGCTGCCAACATCATCCC----------------------------------------------------------CAGCAGCACCGGTGCCGCCAA---------------GGCTGTCGGCAAGGTCATCCCCGACCTCAACGGCAAG-CTC-------------------------ACCGGCATGG-CCTTCCGTGTCCCTACCGCCAA-CGTCTCCGTCGTTGACCTCA------CTGCTCGCATCGAGAAGGGTGCC-----AGCTACGAGGAGATCAAGCAGA---------------------------
>Phyllosticta_concentrica_CPC18842_
GGTGAACCTGCGGAGGGATCATTACTGAAA----ATGTAATA-------AACCCTTCAG--GTTTTGGAA----------------------GGGGGAGCCGT--------------CAAAAGCTC---CCCTGGTACA--TGCCT---CACCCCTTGTATATC-TACCA-CGTTGCTTTGGCGGGCCGACCC-GGTTTCGACCCGGGCGGCCGG-----CG-CCCCCAG----CCTAGTTCT--AGGCC----AGG---ACGCCC--GGCCAAGCGC--CCGCCAGTAAAC---AAAAC-TCCAGCGATTATTT-TGTGTAGTCCTGA-GA-ATTTATTCAATAA-ATTAAAACTTTCAACAACGGATCTCTTGGTTCTGGCATCGATGAAGAACGCAGCGAAATGCGATAAGTAATGTGAATTGCAGAATTCAGTGAATCATCGAATCTTTGAACGCACATTGCGCCCTCTGGCATTCCGGAGGGCATGCCTGTTCGAGCGTCATTTCAACCCTCAAGCT-CTGCTTGGTATTGGGCGACGTCTGCT--GTCAGACGCGCCTGGAAGACCTCGGCGACGGCATTCCAG-CCTCGAGC---GTAGTAG-T-AAAAT---ATCTCGCTTTGGA-GGATGGGGTGACGGCT-TGCCGGACA------------------------------------------------------------------AAATTTGAAA-GCTGGCGCCTTCGGCGTCCGCGTTGTAATTTGTAGAGGATGCTTCGGCGAGGACTCCTGCCTAAGTTCCCTGGAATGGGACGTCACAGAGGGTGAGAATCCCGTATGTGGCGGGCGGTCCAAGCCATGTGAAGCTCCTTCGACGAGTCGAGTTGTTTGGGAATGCAGCTCTAAATGGGAGGTAAATTTCTTCTAAAGCTAAATACCGGCCAGAGACCGATAGCGCACAAGTAGAGTGATCGAAAGATGAAAAGCACTTTGGAAAGAGAGTTAAAAAGTACGTGAAATTGTTGAAAGGGAAGCGCTTGCAACCAGACTCGCTCGCAGTTGCTCAGCCCGCCTCTTGGTGGGTGTACTCTTCTGCGATCGGGCCAGCATCAGTTTGGGCGGCCGGATAAAGGTGTCGGGAATGTAGCACCCTTCGGGGTGTGTTATAGCCCGGCGCGGAATGCGGCCAGCCTGGACTGAGGATCTCGCTTCGGCAAGGATGCTGGCGTAATGGTTGTAAGCGGCCCGTCTTGAAACACGGACCAAGGAGTCTAACATCTATGCGAGTGTTTGGGTGTCAAACCCATGCGCGTAATGAAAGTGAACGGAGGTGGGAACCCGTAA--GGGTGCACCATCGACCGATCCTGATGTCTTCGGATGGATTTGAGTAAGAGCATAGCTGTTGGGACCCGAAAGATGGTGAACTATGCCTGAATAGGGTGAAGCCAGAGGAAACTCTG----CAGTTG-CCACACCT-TTTCT--------TTGAGTG---AGCGC-AG---GG---C-GGC----TCGCTCGTCGCGCCACC------ACCTGCCC--GCC-----CGA---GGGGCA-TTTTT----TGGTGGGG--TCGG--GTTGCGCTAGGCTGCTTTGGCG-----CTCGGT-TACA-TGG-CCCGATGCAGCA--TTTTTTGCGCCCGAC-CGTCG---------CCCTG-----CT------CA-----------CCTCCC-----CTCG-GT---CG-CATCGCAACGCAA-CA-C------------TCTGCTAACG-CCCTCG----CAGGAAG-----------------------------------------------------------------------------------------------------------------------------------------------------------------------ACGCGCCCCGCGCCGTTTTCCGTGAGTCCCGCCG-CCCTGCCTGCGC--TCAGAGG---GCCGATTAGGCGCCCGC-GAGCT-CAATG--TTGACACAC-GTTTGCT-GACGCTCCGCAGCCTCCATTGTCGGTCGTCCCCGTCA-CCATGGGTATGTTTTCTCGCTGCGTCAGGC---------------------CCGCC---GC-CGCCGC-TTCTG----GCGCTAACGC-TC---------CCCCAGCATCATGATTGGCATG-----------------------------------------------------------------------------------------------------------------------------------------------------------------------------------------CGGTCAGTTCAAGGGTGAGATCGAGGTTGACGGCGCCGACCTTGTTGTCAACGGCA-AGAAGGTCCGCTTCTACCAGGAGCGTGACC-CCGC--CAACATCCCCTGGGCCGAGACTGGTGCCTAC-TACATCGTCGAGTCCACTGGTGTCTTCA------CCACCACCGAGA----AGGCCTCTGCTCACTTGAAGGGCG-----GTG-------CCAAGAAGGTTGTCATCTCTGCCCCTTCTGC--TGACGCCCCCATGTTCGTCATGG-----------GCGTCAACAACGAGACC----TACAAGTCCGACATCAACATCCTCTCCAACGCCTCTTGCACCACCAAC-TGCCTTGCTC-------------CCCTCGCCAA----------------GGTCATCC-----------ACGAC-AAGTACACCAT--------CGTCGAGGCTCT---------------------------------CATGACC--ACCGTCCACT-----CCTACACTGCTACCCAG-AAG-----ACCGTCGACGG-TCCTTCTGCCAAGG---ACTGGCGTGGTGGCCGTACTGCTGCTGCCAACATCATCCC----------------------------------------------------------CAGCAGCACCGGTGCCGCCAA---------------GGCTGTCGGCAAGGTCATCCCCGACCTCAAGGGCAAG-CTC-------------------------ACCGGCATGG-CCTTCCGTGTCCCTACCGCCAA-CGTCTCCGTCGTTGACCTCA------CTGCTCGCATCGAGAAGGGTGCC-----AGCTACGAGGAGATCAAGCAGA---------------------------
>Phyllosticta_cussonia_CPC14873_
GGTGAACCTGCGGAAGGATCATTACTGAAA----ATGTAAT--------AACCCTTAAG--GTTTTGGAAGG--------------------GG--GAGCCGT--------------CAAAAGCTC---CCCTGGTACA--TGCC-TCACA-CCCTTGTGTATC-TACCA-TGTTGCTTTGGCGGGCCGACCC-GGTTTTGACCCGGGCGGCCGG-----CG-CCCCCAG----CCTAGTCTTCTAGGCC----AGG---ACGCCC--GGCTAAGTGC--CCGCCAGTATAC---AAAAC-TCCAGCGATTATTT-TGTGTAGTCCTGA-GA-ATTTATTCAATGA-ATTAAAACTTTCAACAACGGATCTCTTGGTTCTGGCATCGATGAAGAACGCAGCGAAATGCGATAAGTAATGTGAATTGCAGAATTCAGTGAATCATCGAATCTTTGAACGCACATTGCGCCCTCTGGCATTCCGGAGGGCATGCCTGTTCGAGCGTCATTTCAACCCTCAAGCT-CTGCTTGGTATTGGGCGACGTCTGCT--GTCAGACGCGCCTGGAAGACCTCGGCGACGGCATTCCAG-CCTCGAGC---GCAGTAATT-AAAAC---ATTTCGCTTTGGA-GGATGGGGTGACGGCT-TGCCGGACA-ACCGACCTC--TGGTCA--T---------------------------------------------AAATTTGAAA-GCTGGCACCTTCGGTGTCCGCGTTGTAATTTGTAGAGGATGCTTCGGCGAGGACTCCTGCCTAAGTTCCCTGGAATGGGACGTCACAGAGGGTGAGAATCCCGTATGTGGCGGGCGGTCCAAGCCATGTGAAGCTCCTTCGACGAGTCGAGTTGTTTGGGAATGCAGCTCTAAATGGGAGGTAAATTTCTTCTAAAGCTAAATACCGGCCAGAGACCGATAGCGCACAAGTAGAGTGATCGAAAGATGAAAAGCACTTTGGAAAGAGAGTTAAAAAGTACGTGAAATTGTTGAAAGGGAAGCGCTTGCAACCAGACTCGCTCGCAGTTGCTCAGCCCGCCTCTTGGTGGGTGTACTCTTCTGCGATCGGGCCAGCATCAGTTCGGGCGGCTGGATAAAGGTGTCGGGAATGTAGCACCCTTCGGGGTGTGTTATAGCCCGGCGCGGAATGCAGCCAGCCTGGACTGAGGATCTCGCTTCGGCAAGGATGCTGGCGTAATGGTTGTAAGCGGCCCGTCTTGAAACACGGACCAAGGAGTCTAACATCTATGCGAGTGTTTGGGTGTCAAACCCATGCGCGTAATGAAAGTGAACGGAGGTGGGAACCCGCAA--GGGTGCACCATCGACCGATCCTGATGTCTTCGGATGGATTTGAGTAAGAGCATAGCTGTTGGGACCCGAAAGATGGTGAACTATGCCTGAATAGGGTGAAGCCAGAGGAAACTCTG----CAGTTG-CCTCACCT-TTTCT--------TTGAGTG---AGGGC-GG---GG---C-GGC----TCGCTCGTCGCGCCGCCA--CTCGCCCACTC--GCTTCGCCCGA---CGGGCA-TTTTT----TGGTGGCG--TCGG--GTTGCGCTAGGCTGCTTTGGCG-----CTCGGT-TACA-CGG-CTCGATGCAGCATTTTTTTTGCGCCCGGC-TGTCG---------CCCTG-----CT------CA-----------CCTCA------GTCG-GT---CG-CATCGCAACACAA-CA-C------------CTCGCTAACG-CCCTCG----CAGGAAGCCGCCGAGCTCGG----------------------------------------------------------------------------------------------------------------------------------------------------------ACGCGCCCCGCGCTGTTTTCCGTGAGTC---CCGCCCCTGCCTGAGCTC----AGG---GCCGATTAGGCGCCCGC-GAGCT-CAATG--TTGACAAAC-GCTTGCT-GACGCTCTGCAGCCTCCATCGTCGGTCGTCCCCGTCA-CCATGGGTATGTTTCCTCGCTGCGTCAGGC---------------------CCGCC---GC-CGCCGC-TTCTG----GCGCTAACGC--T---------CCCCGGCATCATGATTGGCATG-----------------------------------------------------------------------------------------------------------------------------------------------------------------------------------------CGGTCAGTTCAAGGGTGAGATCAAGGTCGACGGCGCCGACCTTGTCATCAACGGCA-AGAAGATCCGCTTCTACCAGGAGCGTGACC-CCGC--CAACATCCCCTGGGCTGAGACTGGTGCCTAC-TACATCGTCGAGTCCACTGGTGTCTTCA------CCACCACCGAGA----AGGCCTCTGCTCACTTGAAGGGCG-----GTG-------CCAAGAAGGTTGTCATCTCTGCTCCTTCTGC--TGACGCCCCCATGTTCGTCATGG-----------GCGTCAACAACGAGACT----TACAAGTCCGACATCAACATCCTCTCCAACGCCTCTTGCACCACCAAC-TGCCTTGCTC-------------CCCTCGCCAA----------------GGTCATCC-----------ACGAC-AAGTACACCAT--------CGTCGAGGGTCT---------------------------------CATGACC--ACCGTCCACT-----CCTACACTGCTACCCAG-AAG-----ACCGTCGACGG-TCCCTCTGCCAAGG---ACTGGCGTGGTGGCCGTACCGCTGCTGCCAACATCATCCC----------------------------------------------------------CAGCAGCACCGGTGCCGCCAA---------------GGCTGTCGGCAAGGTCATCCCCGACCTCAACGGCAAG-CTC-------------------------ACCGGCATGG-CCTTCCGTGTCCCTACCGCCAA-CGTGTCCGTTGTTGACCTCA------CTGCTCGCATCGAGAAGGGCGCC-----AGCTACGAGGAGATCAAGCAGACCATCAAGGCCGCCGCCGAGGC-----
>Phyllosticta_cussonia_CPC14875_
GGTGAACCTGCGGAAGGATCATTACTGAAA----ATGTAAT--------AACCCTTAAG--GTTTTGGAA----------------------GGGGGAGCCGT--------------CAAAAGCTC---CCCTGGTACA--TGCC-TCACA-CCCTTGTGTATC-TACCA-TGTTGCTTTGGCGGGCCGACCC-GGTTTTGACCCGGGCGGCCGG-----CG-CCCCCAG----CCTAGTCTTCTAGGCC----AGG---ACGCCC--GGCTAAGTGC--CCGCCAGTATAC---AAAAC-TCCAGCGATTATTT-TGTGTAGTCCTGA-GA-ATTTATTCAATGA-ATTAAAACTTTCAACAACGGATCTCTTGGTTCTGGCATCGATGAAGAACGCAGCGAAATGCGATAAGTAATGTGAATTGCAGAATTCAGTGAATCATCGAATCTTTGAACGCACATTGCGCCCTCTGGCATTCCGGAGGGCATGCCTGTTCGAGCGTCATTTCAACCCTCAAGCT-CTGCTTGGTATTGGGCGACGTCTGCT--GTCAGACGCGCCTGGAAGACCTCGGCGACGGCATTCCAG-CCTCGAGC---GCAGTAA-TTAAAAC---ATTTCGCTTTGGA-GGATGGGGTGACGGCT-TGCCGGACA-ACCGACCTC--TGGTCAT-----------------------------------------------AAATTTGAAA-GCTGGCACCTTCGGTGTCCGCGTTGTAATTTGTAGAGGATGCTTCGGCGAGGACTCCTGCCTAAGTTCCCTGGAATGGGACGTCACAGAGGGTGAGAATCCCGTATGTGGCGGGCGGTCCAAGCCATGTGAAGCTCCTTCGACGAGTCGAGTTGTTTGGGAATGCAGCTCTAAATGGGAGGTAAATTTCTTCTAAAGCTAAATACCGGCCAGAGACCGATAGCGCACAAGTAGAGTGATCGAAAGATGAAAAGCACTTTGGAAAGAGAGTTAAAAAGTACGTGAAATTGTTGAAAGGGAAGCGCTTGCAACCAGACTCGCTCGCAGTTGCTCAGCCCGCCTCTTGGTGGGTGTACTCTTCTGCGATCGGGCCAGCATCAGTTCGGGCGGCTGGATAAAGGTGTCGGGAATGTAGCACCCTTCGGGGTGTGTTATAGCCCGGCGCGGAATGCAGCCAGCCTGGACTGAGGATCTCGCTTCGGCAAGGATGCTGGCGTAATGGTTGTAAGCGGCCCGTCTTGAAACACGGACCAAGGAGTCTAACATCTATGCGAGTGTTTGGGTGTCAAACCCATGCGCGTAATGAAAGTGAACGGAGGTGGGAACCCGCAA--GGGTGCACCATCGACCGATCCTGATGTCTTCGGATGGATTTGAGTAAGAGCATAGCTGTTGGGACCCGAAAGATGGTGAACTATGCCTGAATAGGGTGAAGCCAGAGGAAACTCTG----CAGTTG-CCTCACCT-TTTCT--------TTGAGTG---AGGGC-GG---GG---C-GGC----TCGCTCGTCGCGCCGCC--ACTCGCCCACTC--GCTTCGCCCGA---CGGGCA-TTTTT----TGGTGGCG--TCGG--GTTGCGCTAGGCTGCTTTGGCG-----CTCGGT-TACA-CGG-CTCGATGCAGCATTTTTTTTGCGCCCGGC-TGTCG---------CCCTG-----CT------CA-----------CCTCA------GTCG-GT---CG-CATCGCAACACAA-CA-C------------CTCGCTAACG-CCCTCG----CAGGAAGCCGCCGAGCTCGG----------------------------------------------------------------------------------------------------------------------------------------------------------ACGCGCCCCGCGCTGTTTTCCGTGAGTC---CCGCCCCTGCCTGAGCTC----AGG---GCCGATTAGGCGCCCGC-GAGCT-CAATG--TTGACAAAC-GCTTGCT-GACGCTCTGCAGCCTCCATCGTCGGTCGTCCCCGTCA-CCATGGGTATGTTTCCTCGCTGCGTCAGGC---------------------CCGCC---GC-CGCCGC-TTCTG----GCGCTAACGC--T---------CCCCAGCATCATGATTGGCATG-----------------------------------------------------------------------------------------------------------------------------------------------------------------------------------------CGGTCAGTTCAAGGGTGAGATCAAGGTCGACGGCGCCGACCTTGTCATCAACGGCA-AGAAGATCCGCTTCTACCAGGAGCGTGACC-CCGC--CAACATCCCCTGGGCTGAGACTGGTGCCTAC-TACATCGTCGAGTCCACTGGTGTCTTCA------CCACCACCGAGA----AGGCCTCTGCTCACTTGAAGGGCG-----GTG-------CCAAGAAGGTTGTCATCTCTGCTCCTTCTGC--TGACGCCCCCATGTTCGTCATGG-----------GCGTCAACAACGAGACT----TACAAGTCCGACATCAACATCCTCTCCAACGCCTCTTGCACCACCAAC-TGCCTTGCTC-------------CCCTCGCCAA----------------GGTCATCC-----------ACGAC-AAGTACACCAT--------CGTCGAGGGTCT---------------------------------CATGACC--ACCGTCCACT-----CCTACACTGCTACCCAG-AAG-----ACCGTCGACGG-TCCCTCTGCCAAGG---ACTGGCGTGGTGGCCGTACCGCTGCTGCCAACATCATCCC----------------------------------------------------------CAGCAGCACCGGTGCCGCCAA---------------GGCTGTCGGCAAGGTCATCCCCGACCTCAACGGCAAG-CTC-------------------------ACCGGCATGG-CCTTCCGTGTCCCTACCGCCAA-CGTGTCCGTTGTTGACCTCA------CTGCTCGCATCGAGAAGGGCGCC-----AGCTACGAGGAGATCAAGCAGACCATCAAGGCCGCCGCCGAGGCCCCC-
>Phyllosticta_elongata_CBS_126.22_
GGTGAACCTGCGGAAGGATCATTACTGAAA----ATGTAAT--------AACCCTCAAG--GTTTTGGAA----------------------GGGGGAGCCGT--------------CAAAAGCTC---CCCTGGTACA--TGCCC-CACA-CCCTTGCGTATC-TACCA-TGTTGCTTTGGCGGGCCGACCC-GGTTTCGACCCGGGCGGCCGG-----CG-CCCCCAG----CCCAGCCTTCTGGGCC----AGG---ACGCCC--GGCTAAGTGC--CCGCCAGTACAC---AAAAC-TCCTGCGATTATTT-CGTGTAGTCCTGA-GA-ATTTATTCAATAA-ATTAAAACTTTCAACAACGGATCTCTTGGTTCTGGCATCGATGAAGAACGCAGCGAAATGCGATAAGTAATGTGAATTGCAGAATTCAGTGAATCATCGAATCTTTGAACGCACATTGCGCCCTCTGGCATTCCGGAGGGCATGCCTGTTCGAGCGTCATTTCAACCCTCAAGCT-CTGCTTGGTATTGGGCGACGTCTGCT--GTCAGACGCGCCTGGAAGACCTCGGCGACGGCATTCCAG-CCTCGAGC---GTAGTAG-T-AAAAC---ATCTCGCTTTGGA-GGATGGGGTGACGGCT-TGCCGGACAAACCGACCTC--TGGTCA---CTTTTTTTTCCAAGGTTGACCT-------------------------------------------------------------------------------------------------------------------------------------------------------------------------------------------------------------------------------------------------------------------------------------------------------------------------------------------------------------------------------------------------------------------------------------------------------------------------------------------------------------------------------------------------------------------------------------------------------------------------------------------------------------------------------------------------------------------------------------------------------------------------------------------AGGTCAGTTG-CCTCAGCA-TTTCT--------TTGAGTG---AGCGC-AG---GG---C-GGC----TCGCTCGTCGCGCCACCA--CTCGCCCGCTC--GCTCCGCCCGA---GGGTCG-TTTTT----CGGTGGGG--TCGG--GTTGCGCTAGGCTGCTTTGGCG-----CTCGGT-TACA-CGG-CCCGATGCAGTA-TTTTCTTGTGCCCGAC-CGTCG---------CCCTG-----CT------CA-----------CCTCAC-----CTCG-GT---CG-CATCGCAACACAA-CT-C------------GTTGCTAACG-CCCTCG----CAGGAAGCCGCCGAGCTCGGTAAGGGTTCCTTCAAGTA----------------------------------------------------------------------------------------------------------------------------------------ACGCGCCCCGCGCCGTTTTCCGTGAGTC---CCG-CCCTGCCTGAGC--TCAGACGGCCGCCGATGAGGCGCCCAC-GAGTTCCAATG--TTGACAAAC-GATTGCT-GACGCCCTGCAGCCTCTATCGTCGGTCGTCCCCGTCA-CCATGGGTATGTTTCCTCGCTGCGTCAGGC------------------CCGCCGCC---GC-CGCCGC-TTCTG----GCGCTAACGC--T---------CCCCAGCATCATGATTGGCATG-----------------------------------------------------------------------------------------------------------------------------------------------------------------------------------------CGGCCAGTTCAAGGGTGAGATCAAGGTCGATGGCGCCGACCTCGGCATCAACGGCA-AGAAGGTCCGCTTCTACCAGGAGCGTGACC-CCGC--CAACATTCCCTGGGCCGAAACTGGTGCCTAC-TACATCGTCGAGTCCACTGGTGTCTTCA------CCACCACCGAGA----AGGCCTCTGCTCACTTGAAGGGCG-----GGG-------CCAAGAAGGTTGTCATCTCTGCTCCCTCTGC--CGACGCCCCCATGTTCGTCATGG-----------GCGTCAACAACGAGACC----TACAAGTCCGACATCAACATCCTCTCCAACGCCTCTTGCACCACCAAC-TGCCTTGCCC-------------CCCTCGCCAA----------------GGTCATCC-----------ACGAC-AAGTACACCAT--------TATCGAGGGTCT---------------------------------CATGACC--ACCGTCCACT-----CCTACACTGCTACCCAG-AAG-----ACCGTCGACGG-ACCCTCTGCCAAGG---ACTGGCGTGGTGGCCGTACCGCTGCCGCCAACATCATCCC----------------------------------------------------------TAGCAGCACCGGTGCCGCCAA---------------GGCTGTCGGCAAGGTCATTCCCGACCTCAACGGCAAG-CTC-------------------------ACCGGCGTGG-CCTTCCGTGTCCCTACCGCCAA-CGTCTCCGTTGTTGACCTCA------CTGCTCGCATCGAGAAGGGTGCC-----AGCTACGAGGAGATCAAGCAGA---------------------------
>Phyllosticta_ericarum_CBS_132534_
GGTGAACCTGCGGAAGGATCATTACTGAAA----ATGTAATA-------AACCCTTCAG--GTTTTGGAA----------------------GGGGGAGCCGT--------------CAAAAGCTC---CCCTGGTACA--TGCCT---CACCCCTTGTATATC-TACCA-CGTTGCTTTGGCGGGCCGACCC-GGTTTCGACCCGGGCGGCCGG-----CG-CCCCCAG----CCTAGTTCT--AGGCC----AGG---ACGCCC--GGCTACGTGC--CCGCCAGTAAAC---AAAAC-TCCAGCGATTATTT-TGTGTAGTCCTGA-GA-ATTTATTCAATAA-ATTAAAACTTTCAACAACGGATCTCTTGGTTCTGGCATCGATGAAGAACGCAGCGAAATGCGATAAGTAATGTGAATTGCAGAATTCAGTGAATCATCGAATCTTTGAACGCACATTGCGCCCTCTGGCATTCCGGAGGGCATGCCTGTTCGAGCGTCATTTCAACCCTCAAGCT-CTGCTTGGTATTGGGCGACGTCTGCT--GTCAGACGCGCCTGGAAGACCTCGGCGACGGCATTCCAG-CCTCGAGC---GTAGTAG-T-AAAAT---ATCTCGCTTTGGA-GGATGGGGTGACGGCT-TGCCGGACA------------------------------------------------------------------AAATTTGAAA-GCTGGCGCCTTCGGCGTCCGCGTTGTAATTTGTAGAGGATGCTTCGGCGAGGACTCCTGCCTAAGTTCCCTGGAATGGGACGTCACAGAGGGTGAGAATCCCGTATGTGGCGGGCGGTCCAAGCCATGTGAAGCTCCTTCGACGAGTCGAGTTGTTTGGGAATGCAGCTCTAAATGGGAGGTAAATTTCTTCTAAAGCTAAATACCGGCCAGAGACCGATAGCGCACAAGTAGAGTGATCGAAAGATGAAAAGCACTTTGGAAAGAGAGTTAAAAAGTACGTGAAATTGTTGAAAGGGAAGCGCTTGCAACCAGACTCGCTCGCAGTTGCTCAGCCCGCCTCTTGGTGGGTGTACTCTTCTGCGATCGGGCCAGCATCAGTTCGGGCGGCCGGATAAAGGTGTCGGGAATGTAGCACCCTTCGGGGTGTGTTATAGCCCGGCGCGGAATGCGGCCAGCCTGGACTGAGGATCTCGCTTCGGCAAGGATGCTGGCGTAATGGTTGTAAGCGGCCCGTCTTGAAACACGGACCAAGGAGTCTAACATCTATGCGAGTGTTTGGGTGTCAAACCCATGCGCGTAATGAAAGTGAACGGAGGTGGGAACCCGCAA--GGGTGCACCATCGACCGATCCTGATGTCTTCGGATGGATTTGAGTAAGAGCATAGCTGTTGGGACCCGAAAGATGGTGAACTATGCCTGAATAGGGTGAAGCCAGAGGAAACTCTG----CAGTTG-CCTCACCT-TTTCT--------TTGAGTG---AGCCC-AG---GG---C-GGC----TCGCTCGTCGCGCCACC--ACTCGCCCACTC--GCCTCGCCCGA---GGGGCA-TTTTT----TGGTGGGG--TCGG--GTTGCGCTAGGCTGCTTTGGCG-----CTCGGT-TACA-TGG-CCCGATGCAGCA---TTTTTGCGCCCGAC-CGTCG---------CCCTG-----CT------CA-----------CCTCAC-----CTCG-GT---CG-CATCGCAATGCAA-CA-T------------TCTGCTAACG-CCCTC-----------------------------------------------------------------------------------------------------------------------------------------------------------------------------------ACGCGCCCCGCGCCGTTTTCCGTGAGTC---CCG-CCCTGTCTGCGC--TCAGAGG---GCCGATTAGGCGCCCGC-GAGCT-CAATG--TTGACACAC-GTTTGCT-GACGCTCCGCAGCCTCCATCGTCGGTCGTCCCCGTCA-CCATGGGTATGTTTCCTCGCTGCGTCAGGC---------------------CCACC---GC-CGCCGC-TTCTG----GCGCTAACGC--T---------CCCCAGCATCATGATTGGCATG-----------------------------------------------------------------------------------------------------------------------------------------------------------------------------------------CGGCCAGTTCAAGGGTGAGATCAAGGTCGATGGCGCCGACCTGGTCATCAACGGCA-AGAAGATCCGCTTCTACCAGGAGCGTGACC-CCGC--CAACATCCCCTGGGCCGAGACTGGTGCCTAC-TACATCGTCGAGTCCACTGGTGTCTTCA------CCACCACCGAGA----AGGCCTCTGCTCACTTGAAGGGCG-----GTG-------CCAAGAAGGTTGTCATCTCTGCTCCTTCTGC--TGACGCCCCCATGTTCGTCATGG-----------GCGTCAACAACGAGACC----TACAAGTCCGACATCAACATCCTCTCCAACGCCTCTTGCACCACCAAC-TGCCTTGCTC-------------CCCTCGCCAA----------------GGTCATCC-----------ACGAC-AAGTACACCAT--------CGTTGAGGGTCT---------------------------------TATGACC--ACCGTCCACT-----CCTACACTGCTACCCAG-AAG-----ACCGTCGACGG-TCCCTCTGCCAAGG---ACTGGCGTGGTGGCCGTACCGCTGCTGCCAACATCATCCC----------------------------------------------------------CAGCAGCACCGGTGCCGCCAA---------------GGCTGTCGGCAAGGTCATCCCCGACCTCAACGGCAAG-CTC-------------------------ACCGGCATGG-CCTTCCGTGTCCCTACCGCCAA-CGTCTCCGTTGTTGACCTCA------CTGCTCGCATCGAGAAGGGTGCC-----AGCTACGAGGAGATCAAGCAGA---------------------------
>Phyllosticta_gardeniicola_MUCC0117
-------CTGCGGAAGGATCATTACTGAAA----ACGTAAT--------AACCTTAAGG---TCTTGGAA----------------------GGGGGAGCCGT--------------CAAAAGCTC---TCCTGGTACA--TGCCTTCACA-CCCTTGTATATC-TACCA-TGTTGCTTTGGCGGGCCGACCC-GGTTTCGACCCGGGCGGCCGG-----CG-CCCCCAG----CCTAGATTCGTAGGCC----AGG---ACGTCC--TGCTAAGTGC--CCGTCAGTATAT---AAAAC-TCCAGCGATTATTC-TGTGTAGTCCTGA-GA-ATTCATTCAATAA-ATTAAAACTTTCAACAACGGATCTCTTGGTTCTGGCATCGATGAAGAACGCAGCGAAATGCGATAAGTAATGTGAATTGCAGAATTCAGTGAATCATCGAATCTTTGAACGCACATTGCGCCCTCTGGCATTCCGGAGGGCATGCCTGTTCGAGCGTCATTTCAACCCTCAAGCT-CTGCTTGGTATTGGGCGACGTCTGCT--GTCAGACGCGTCTAGAAGACCTCGGCGACGGCATTTCAG-CCTCGAGC---GTAGTAG-T-AAAAC---ATCTCGCTTTGGA-GGATGGAGTGACGGCC-TGCCGGACA-ACCGACCTC--TGGTCA------TTTTTTCCAAGGTTGACCTCGGATCAGGTAGGGATACCCGCT------------------------------------------------------------------------------------------------------------------------------------------------------------------------------------------------------------------------------------------------------------------------------------------------------------------------------------------------------------------------------------------------------------------------------------------------------------------------------------------------------------------------------------------------------------------------------------------------------------------------------------------------------------------------------------------------------------------------------------------------------------------------------------------------------------------------------------------------------------------------------------------------------------------------------------------------------------------------------------------------------------------------------------------------------------------------------------------------------------------------------------------------------------------------------------------------------------------------------------------------------------------------------------------------------ACGCGCCCCGCGCCGTTTTCCGTGAGTCCCGCCCGCCCTGTCTGGGC--TCAGAGG---GCCCATCAGGCGCCCGC-GAGTC-CAACCTTTGGTCCACC-GTTTGCT-GACGCTCGGCAGCCTCCATCGTCGGTCGTCCCCGTCA-CCATGGGTATGTTTCCTCGCTGCGTCAGGC------------------CCGCCGCCGCAGC-AGCAGC-TTCTG----GCGCTAACGC--TCACCCTTTTCCGCAGCATCATGATTGGCATG-----------------------------------------------------------------------------------------------------------------------------------------------------------------------------------------------------------------------------------------------------------------------------------------------------------------------------------------------------------------------------------------------------------------------------------------------------------------------------------------------------------------------------------------------------------------------------------------------------------------------------------------------------------------------------------------------------------------------------------------------------------------------------------------------------------------------------------------------------------------------------------------------------------------------------------------------------------------------------------------------------------------------------------------------------------------------------------------------------------------------------------
>Phyllosticta_gardeniicola_MUCC0089
-------CTGCGGAAGGATCATTACTGAAA----ACGTAAT--------AACCTTAAGG---TCTTGGAA----------------------GGGGGAGCCGT--------------CAAAAGCTC---TCCTGGTACA--TGCCTTCACA-CCCTTGTATATC-TACCA-TGTTGCTTTGGCGGGCCGACCC-GGTTTCGACCCGGGCGGCCGG-----CG-CCCCCAG----CCTAGATTCGTAGGCC----AGG---ACGTCC--TGCTAAGTGC--CCGTCAGTATAT---AAAAC-TCCAGCGATTATTC-TGTGTAGTCCTGA-GA-ATTCATTCAATAA-ATTAAAACTTTCAACAACGGATCTCTTGGTTCTGGCATCGATGAAGAACGCAGCGAAATGCGATAAGTAATGTGAATTGCAGAATTCAGTGAATCATCGAATCTTTGAACGCACATTGCGCCCTCTGGCATTCCGGAGGGCATGCCTGTTCGAGCGTCATTTCAACCCTCAAGCT-CTGCTTGGTATTGGGCGACGTCTGCT--GTCAGACGCGTCTAGAAGACCTCGGCGACGGCATTTCAG-CCTCGAGC---GTAGTAG-T-AAAAC---ATCTCGCTTTGGA-GGATGGAGTGACGGCC-TGCCGGACA-ACCGACCTC--TGGTCA------TTTTTTCCAAGGTTGACCTCGGATCAGGTAGGGATACCCGCT---------------------------------------------------------------------------------------------------------------------------------------------------------------------------------------------------------------------------------------------------------------------------------------------------------------------------------------------------------------------------------------------------------------------------------------------------------------------------------------------------------------------------------------------------------------------------------------------------------------------------------------------------------------------------------------------------------------------------------------------------------------------------------------------------------------------------------------------------------------------------------------------------------------------------------------------------------------------------------------------------------------------------------------------------------------------------------------------------------------------------------------------------------------------------------------------------------------------------------------------------------------------------------------------------------------------------------------------------------------------------------------------------------------------------------------------------------------------------------------------------------------------------------------------------------------------------------------------------------------------------------------------------------------------------------------------------------------------------------------------------------------------------------------------------------------------------------------------------------------------------------------------------------------------------------------------------------------------------------------------------------------------------------------------------------------------------------------------------------------------------------------------------------------------------------------------------------------------------------------------------------------------------------------------------------------------------------------------------------------------------------------------------------------------------------------------------------------------------------------------------------------------------------------------------------------------------------------------------------------------------------------------------------------------------------------------------------------------
>Phyllosticta_gwangjuensis_CNUFC_NJ1_12_
GGTGAACCTGCGGAAGGATCATTACTGAAA----ATGTAATA-------AACCCTTCAG--GTTTTGGAA----------------------GGGGGAGCCGT--------------CAAAAGCTC---CCCTGGTACA--TGCC-TCACA-CCCTTGTGTATC-TACCA-TGTTGCTTTGGCGGGCCGACCC-GGTTTTGACCCGGGCGGCCGG-----CG-CCCCCAG-----CCTGCTTGCCAGGCC----AGG---ACGTCC--AGCTAAGTGC--CCGCCAGTAAAC---AAAAC-TCCAGCGATTATTC-TGTGTAGTTCTGA-GA-ATTTATTCAATAA-ATTAAAACTTTCAACAACGGATCTCTTGGTTCTGGCATCGATGAAGAACGCAGCGAAATGCGATAAGTAATGTGAATTGCAGAATTCAGTGAATCATCGAATCTTTGAACGCACATTGCGCCCCCTGGCATTCCGGGGGGCATGCCTGTTCGAGCGTCATTTCAACCCTCAAGCT-CTGCTTGGTATTGGGCGACGTCCGCT--GCCGGACGCGCCTAGAAGACCTCGGCGACGGCATTCCAG-CCTCGAGC---GTAGTAG-T-AAAAT---ATCTCGCTTTGGA-GGACGGAGTGACGGCT-TGCCGAACA-ACCGACCTC--TGGTCA-----TTTTTTTCCAAGGTTGACCTCGGATCAGGTAGGGATACCCGCT------------------------------------------------------------------------------------------------------------------------------------------------------------------------------------------------------------------------------------------------------------------------------------------------------------------------------------------------------------------------------------------------------------------------------------------------------------------------------------------------------------------------------------------------------------------------------------------------------------------------------------------------------------------------------------------------------------------------------------------------------------------------------------------------------TGAGTG---AGCGC-AG---GG---C-GCC----TCTGTCGTCGCGCCACCA--CCTGCCCACTC--GCTTCGCCCGA---GGGGCA-TTTTT----TGGTGGGG--TCGG--GATGCGCTAGGCTGCTTTGGCG-----CTCGGT-TACA-TGG-CCCGATGCAGCA---TTTTTGCGCCCGAC-CGTCG---------CCCTG-----CT------CA-----------CCTCGC-----CTCG-GT---CG-CACCGCAACGCAA-CA-C--------------TGCTAACG-CCCTCG----CAGGAAGCCGCCGAGCTCGGCAAGGGTTCCTTCAAGTACGCCTGGGTCCTCGACAAGCTGAAGGCTGAGCGTGAGCGTGGTATCACCATCGACATTGCTCTCTGGAAGTTCGAGACCCCGAAGTACTATGTCACCGTCATTGACGCCCCCGGTCACCGTGACTTCATCAAG-------------CGCCGTTTTCCGTGAGTC---CCG-CCCTGCCTGAGC--TCAGAGG---GCCGATTAGGCGCCCGC-GAGC--CAATG--CCGACCAAC-TTTTGCT-GACGCTCCGCAGCCTCCATCGTCGGTCGTCCCCGTCA-CCATGGGTATGTTTCCTCGCTGCGTCAGGC---------------------CCGCC---GC-CGCCGC-TTCTG----GCGCTAACGC-T----------CCCCAGCATCATGATTGGCATG-----------------------------------------------------------------------------------------------------------------------------------------------------------------------------------------------------------------------------------------------------------------------------------------------------------------------------------------------------------------------------------------------------------------------------------------------------------------------------------------------------------------------------------------------------------------------------------------------------------------------------------------------------------------------------------------------------------------------------------------------------------------------------------------------------------------------------------------------------------------------------------------------------------------------------------------------------------------------------------------------------------------------------------------------------------------------------------------------------------------------------------
>Phyllosticta_gwangjuensis_CNUFC_NJ1_12_1_
GGTGAACCTGCGGAAGGATCATTACTGAAA----ATGTAATA-------AACCCTTCAG--GTTTTGGAA----------------------GGGGGAGCCGT--------------CAAAAGCTC---CCCTGGTACA--TGCC-TCACA-CCCTTGTGTATC-TACCA-TGTTGCTTTGGCGGGCCGACCC-GGTTTTGACCCGGGCGGCCGG-----CG-CCCCCAG-----CCTGCTTGCCAGGCC----AGG---ACGTCC--AGCTAAGTGC--CCGCCAGTAAAC---AAAAC-TCCAGCGATTATTC-TGTGTAGTTCTGA-GA-ATTTATTCAATAA-ATTAAAACTTTCAACAACGGATCTCTTGGTTCTGGCATCGATGAAGAACGCAGCGAAATGCGATAAGTAATGTGAATTGCAGAATTCAGTGAATCATCGAATCTTTGAACGCACATTGCGCCCCCTGGCATTCCGGGGGGCATGCCTGTTCGAGCGTCATTTCAACCCTCAAGCT-CTGCTTGGTATTGGGCGACGTCCGCT--GCCGGACGCGCCTAGAAGACCTCGGCGACGGCATTCCAG-CCTCGAGC---GTAGTAG-T-AAAAT---ATCTCGCTTTGGA-GGACGGAGTGACGGCT-TGCCGAACA-ACCGACCTC--TGGTCA-----TTTTTTTCCAAGGTTGACCTCGGATCAGGTAGGGATACCCGCT------------------------------------------------------------------------------------------------------------------------------------------------------------------------------------------------------------------------------------------------------------------------------------------------------------------------------------------------------------------------------------------------------------------------------------------------------------------------------------------------------------------------------------------------------------------------------------------------------------------------------------------------------------------------------------------------------------------------------------------------------------------------------------------------------TGAGTG---AGCGC-AG---GG---C-GCC----TCTGTCGTCGCGCCACCA--CCTGCCCACTC--GCTTCGCCCGA---GGGGCA-TTTTT----TGGTGGGG--TCGG--GATGCGCTAGGCTGCTTTGGCG-----CTCGGT-TACA-TGG-CCCGATGCAGCA---TTTTTGCGCCCGAC-CGTCG---------CCCTG-----CT------CA-----------CCTCGC-----CTCG-GT---CG-CACCGCAACGCAA-CA-C--------------TGCTAACG-CCCTCG----CAGGAAGCCGCCGAGCTCGGCAAGGGTTCCTTCAAGTACGCCTGGGTCCTCGACAAGCTGAAGGCTGAGCGTGAGCGTGGTATCACCATCGACATTGCTCTCTGGAAGTTCGAGACCCCGAAGTACTATGTCACCGTCATTGACGCCCCCGGTCACCGTGACTTCATCAAG-------------CGCCGTTTTCCGTGAGTC---CCG-CCCTGCCTGAGC--TCAGAGG---GCCGATTAGGCGCCCGC-GAGC--CAATG--CCGACCAAC-TTTTGCT-GACGCTCCGCAGCCTCCATCGTCGGTCGTCCCCGTCA-CCATGGGTATGTTTCCTCGCTGCGTCAGGC---------------------CCGCC---GC-CGCCGC-TTCTG----GCGCTAACGC--T---------CCCCAGCATCATGATTGGCATG-----------------------------------------------------------------------------------------------------------------------------------------------------------------------------------------------------------------------------------------------------------------------------------------------------------------------------------------------------------------------------------------------------------------------------------------------------------------------------------------------------------------------------------------------------------------------------------------------------------------------------------------------------------------------------------------------------------------------------------------------------------------------------------------------------------------------------------------------------------------------------------------------------------------------------------------------------------------------------------------------------------------------------------------------------------------------------------------------------------------------------------
>Phyllosticta_hostae_CGMCC_3.14355_
--------------------ATTACTGAAA----ATGTAAT--------AACCTTAAAG--GACCTAGA-----------------------AGGGGAGCCGT--------------AAAAAAGCT----CCCTGGACA--GCCTTTCACA-CCCTTGTGTATC-TACCA-TGTTGCTTTGGCGGGTCGACCC-GGTTCCGACCCGGGCGGCCGG-----TG-CCCCCAG----CCTAGTCTTCTAGGCC----AGG---ACGCCT--GGCTAAGTGC--CCGCCAGTATAC---AAAAC-TCCAGCGATTATTT-TGTGTAGTCCTGA-GA-ATTTATTCAATAA-ATTAAAACTTTCAACAACGGATCTCTTGGTTCTGGCATCGATGAAGAACGCAGCGAAATGCGATAAGTAATGTGAATTGCAGAATTCAGTGAATCATCGAATCTTTGAACGCACATTGCGCCCCCTGGCATTCCGGGGGGCATGCCTGTTCGAGCGTCATTTCAACCCTCAAGCT-CTGCTTGGTATTGGGCGACGTCTGCT--GTCAGACGCGCCTGGAAGACCTCGGCGACGGCGTTCCAG-CCTCGAGC---GTAGTAG-T-AAAAT---ATCTCGCTTTGGA-GGATGGGGCGACGGCT-TGCCGGACA-ACCGACCTC--TGG-----------------------------------------------------------------------------------------------------------------------------------------------------------------------------------------------------------------------------------------------------------------------------------------------------------------------------------------------------------------------------------------------------------------------------------------------------------------------------------------------------------------------------------------------------------------------------------------------------------------------------------------------------------------------------------------------------------------------------------------------------------------------------------------------------------------------AGGTCAGTTG-CTTCGCCTTTTCCT--------TTGAGTG---AGAGC-AG---GG---C-GGC----TCGCTCGTCGCGCCACC--ACTCGCCCACTC--GTCTCGTCCGA---GGGGCA-TTTTT----TGGTGGGG--TCGG--GTTGCGCTAAGCTGCTTTGGCG-----CTCGGC-TACA-TGG-CCCGATGCAGCA---TTTTTGCGCCCGAC-CGTCG---------CCCTG-----CT------CA-----------CCTCGC-----CTCG-GT---CG-CATCGCAATGCAA-CA-T------------TTTGCTAACG-CCCTCG----CAGGAAGCCGCCGAGCTCGGTAAGGGT---------------------------------------------------------------------------------------------------------------------------------------------------ACGCGCCCCGCGCCGTTTTCCGTGAGTC---CCG-CCCTGCCTGAGC--TCAGAGG---GCCGATTAGGCGCCCGC-GAGTT-CAATG--TTGATGAAC-ACTTGCT-GACGCTCCGCAGCCTCCATTGTCGGTCGTCCCCGTCA-CCATGGGTATGTTTCCTCGCTGCGTCAGGC---------------------CCGCC---GC-CGCCGC-TTCTG----GCGCTAACGC--T---------CTCCAGCATCATGATTGGCATG-----------------------------------------------------------------------------------------------------------------------------------------------------------------------------------------CGGTCAGTTCAAGGGTGAGATCAAGGTCGACGGCGCCGACCTTGTTGTCAACGGCA-AGAAGGTTCGCTTCTACCAGGAGCGTGACC-CCGC--CAACATCCCCTGGGCCGAGACTGGTGCCTAC-TACATCGTCGAGTCCACTGGTGTCTTCA------CCACCACCGAGA----AGGCCTCTGCTCACTTGAAGGGCG-----GTG-------CCAAGAAGGTCGTCATCTCTGCTCCTTCTGC--TGACGCCCCAATGTTCGTCATGG-----------GCGTCAACAACGAGACC----TACAAGTCCGACATCAACATCCTCTCCAACGCCTCTTGCACCACCAAC-TGCCTTGCTC-------------CCCTCGCCAA----------------GGTCATCC-----------ACGAC-AAGTACACCAT--------TGTTGAGGGTCT---------------------------------CATGACC--ACCGTCCACT-----CCTACACTGCTACCCAG-AAG-----ACCGTTGACGG-TCCCTCTGCCAAGG---ACTGGCGTGGTGGCCGTACCGCTGCTGCCAACATCATCCC----------------------------------------------------------CAGCAGCACCGGTGCCGCCAA---------------GGCTGTCGGCAAGGTCATCCCCGACCTGAACGGCAAG-CTC-------------------------ACCGGCATGG-CCTTCCGTGTCCCCACTGCCAA-CGTCTCTGTTGTTGACCTCA------CTGCTCGCATCGAGAAGGGTGCC-----AGCTACGAGGAGATCAAGCAGA---------------------------
>Phyllosticta_hostae_CGMCC_3.14356_
-----------------ATCATTACTGAAA----ATGTAAT--------AACCTTAAAG--GACCTAGA-----------------------AGGGGAGCCGT--------------AAAAAAGCT----CCCTGGACA--GCCTTTCACA-CCCTTGTGTATC-TACCA-TGTTGCTTTGGCGGGTCGACCC-GGTTCCGACCCGGGCGGCCGG-----TG-CCCCCAG----CCTAGTCTTCTAGGCC----AGG---ACGCCT--GGCTAAGTGC--CCGCCAGTATAC---AAAAC-TCCAGCGATTATTT-TGTGTAGTCCTGA-GA-ATTTATTCAATAA-ATTAAAACTTTCAACAACGGATCTCTTGGTTCTGGCATCGATGAAGAACGCAGCGAAATGCGATAAGTAATGTGAATTGCAGAATTCAGTGAATCATCGAATCTTTGAACGCACATTGCGCCCCCTGGCATTCCGGGGGGCATGCCTGTTCGAGCGTCATTTCAACCCTCAAGCT-CTGCTTGGTATTGGGCGACGTCTGCT--GTCAGACGCGCCTGGAAGACCTCGGCGACGGCGTTCCAG-CCTCGAGC---GTAGTAG-T-AAAAT---ATCTCGCTTTGGA-GGATGGGGCGACGGCT-TGCCGGACA-ACCGACCTC--TGG-----------------------------------------------------------------------------------------------------------------------------------------------------------------------------------------------------------------------------------------------------------------------------------------------------------------------------------------------------------------------------------------------------------------------------------------------------------------------------------------------------------------------------------------------------------------------------------------------------------------------------------------------------------------------------------------------------------------------------------------------------------------------------------------------------------------------AGGTCAGTTG-CTTCGCCTTTTCCT--------TTGAGTG---AGAGC-AG---GG---C-GGC----TCGCTCGTCGCGCCACC--ACTCGCCCACTC--GTCTCGTCCGA---GGGGCA-TTTTT----TGGTGGGG--TCGG--GTTGCGCTAAGCTGCTTTGGCG-----CTCGGC-TACA-TGG-CCCGATGCAGCA---TTTTTGCGCCCGAC-CGTCG---------CCCTG-----CT------CA-----------CCTCGC-----CTCG-GT---CG-CATCGCAATGCAA-CA-T------------TTTGCTAACG-CCCTCG----CAGGAAGCCGCCGAGCTCGGTAAGGGTTCCTTCAAGTA----------------------------------------------------------------------------------------------------------------------------------------ACGCGCCCCGCGCCGTTTTCCGTGAGTC---CCG-CCCTGCCTGAGC--TCAGAGG---GCCGATTAGGCGCCCGC-GAGTT-CAATG--TTGATGAAC-ACTTGCT-GACGCTCCGCAGCCTCCATTGTCGGTCGTCCCCGTCA-CCATGGGTATGTTTCCTCGCTGCGTCAGGC---------------------CCGCC---GC-CGCCGC-TTCTG----GCGCTAACGC--T---------CTCCAGCATCATGATTGGCATG-----------------------------------------------------------------------------------------------------------------------------------------------------------------------------------------CGGTCAGTTCAAGGGTGAGATCAAGGTCGACGGCGCCGACCTTGTTGTCAACGGCA-AGAAGGTTCGCTTCTACCAGGAGCGTGACC-CCGC--CAACATCCCCTGGGCCGAGACTGGTGCCTAC-TACATCGTCGAGTCCACTGGTGTCTTCA------CCACCACCGAGA----AGGCCTCTGCTCACTTGAAGGGCG-----GTG-------CCAAGAAGGTCGTCATCTCTGCTCCTTCTGC--TGACGCCCCAATGTTCGTCATGG-----------GCGTCAACAACGAGACC----TACAAGTCCGACATCAACATCCTCTCCAACGCCTCTTGCACCACCAAC-TGCCTTGCTC-------------CCCTCGCCAA----------------GGTCATCC-----------ACGAC-AAGTACACCAT--------TGTTGAGGGTCT---------------------------------CATGACC--ACCGTCCACT-----CCTACACTGCTACCCAG-AAG-----ACCGTTGACGG-TCCCTCTGCCAAGG---ACTGGCGTGGTGGCCGTACCGCTGCTGCCAACATCATCCC----------------------------------------------------------CAGCAGCACCGGTGCCGCCAA---------------GGCTGTCGGCAAGGTCATCCCCGACCTGAACGGCAAG-CTC-------------------------ACCGGCATGG-CCTTCCGTGTCCCCACTGCCAA-CGTCTCTGTTGTTGACCTCA------CTGCTCGCATCGAGAAGGGTGCC-----AGCTACGAGGAGATCAAGCAGA---------------------------
>Phyllosticta_hymenocallidicola_CBS131309_
GGTGAACCTGCGGAAGGATCATTACTGAAA---TACGTAAT---------TCCTGAAAG--GTCATGGAAGG--------------------GGGAAGGCCGT--------------AAAAAAGCCCTAACCCG--ACC--TACCTTCACA-CCCTTGTGTATC-TACCC-TGTTGCTTTGGCGGGCCGACCC-GGTTTTGACCCGGGCGGCCGG----ACG-CCCCCAG----CCCAGTACCCTGGGCC----AGG---ACGCCC--GGCTAAGCGC--CCGCCAGTAAAC---ATAAC-TCTAGCGATTATTT-TGTGTAGTCCTGA-GA-ATTCATTCAATAA-ATTAAAACTTTCAACAACGGATCTCTTGGTTCTGGCATCGATGAAGAACGCAGCGAAATGCGATAAGTAATGTGAATTGCAGAATTCAGTGAATCATCGAATCTTTGAACGCACATTGCGCCCCCTGGCATTCCGGGGGGCATGCCTGTTCGAGCGTCATTTCAACCCTCAAGCT-CTGCTTGGTATTGGGCGACGTCCGCT--GCCGGACGCGCCTGGAAGACCTCGGCGACGGCGTCTCAG-CCTCGAGC---GTAGTAG-T-AAAAT---ATCTCGCTTTGGA-GGAGGGGGCGACGGCT-TGCCGGACA-ATCGACCTT--TGGTCA----CTATTTTTCCAAGGTTGACCTCGGATCAGGTAGGGATACCCGCTAAATTTGAAA-GCTGGCGCCTTCGGCGTCCGCGTTGTAATTTGTAGAGGATGCTTCGGCGAGGACTCCTGCCTAAGTTCCCTGGAATGGGACGTCACAGAGGGTGAGAATCCCGTATGTGGCGGGCGGTCCAAGCCATGTGAAGCTCCTTCGACGAGTCGAGTTGTTTGGGAATGCAGCTCTAAATGGGAGGTAAATTTCTTCTAAAGCTAAATACCGGCCAGAGACCGATAGCGCACAAGTAGAGTGATCGAAAGATGAAAAGCACTTTGGAAAGAGAGTTAAAAAGTACGTGAAATTGTTGAAAGGGAAGCGCTTGCAACCAGACTCGCTCGCAGTTGCTCAGCCCGCCTCCTGGCGGGCGTACTCTTCTGCGGTCGGGCCAGCATCAGTTCGGGCGGCTGGATAAAGGTGTCGGGAATGTAGCACCCTTCGGGGTGTGTTATAGCCCGGCGCGGAATGCAGCCAGCCTGGACTGAGGATCTCGCTTCGGCAAGGATGCTGGCGTAATGGTTGTAAGCGGCCCGTCTTGAAACACGGACCAAGGAGTCTAACATCTATGCGAGTGTTTGGGTGTCAAACCCATGCGCGTAATGAAAGTGAACGGAGGTGGGAACCCGCAA--GGGTGCACCATCGACCGATCCTGATGTCTTCGGATGGATTTGAGTAAGAGCATAGCTGTTGGGACCCGAAAGATGGTGAACTATGCCTGAATAGGGTGAAGCCAGAGGAAACTCTG----CAGTTG-CCTCACT--TTTCT------------TTG---AGCGC-AGGGCGG-------------CGACCGTCGCGCCACC--GCTGGCCCACTC--GCT-----CGA---GGGGCATTTTTT----TGGTGGGG--TCGG--GTTGCGCTAAGCTGCTTTGGCG-----CTCGGT-TACA-TGG-CCCGATGCAGCA---TTTTCGCGCCCGAC-CGTCG---------GCCTG-----CT------CAC----------CCTCAC-----CTCGGGCGCATGGCGCCGCAACG----CA-T------------TTTGCTAACG-CTCTCG----CAGGAAG-----------------------------------------------------------------------------------------------------------------------------------------------------------------------ACGCGCCCCGCGCCGTTTTCCGTAAGTC---CCG-CCCTGCCTGAGCTGTCCGAGG---GCCGATTAGGCGCCCGC-GAGCT-CAATGTTTTGACGACT-GTCTCCT-AACGCCGCGTAGCCTCCATTGTCGGTCGTCCCCGTCA-CCATGGGTATGTCTTCTCGCTGCGTCCGGC---------------------CCGCC---GT-CGCCGC-TGCCG----GCGCTAACAA-GC---------TCCCAGCATCATGATTGGCATG-----------------------------------------------------------------------------------------------------------------------------------------------------------------------------------------CGGTCAGTTCAAGGGTGAGATCAAGGTCGACGGCGCCGACCTTGTCATCAACGGCA-AGAAGATCCGCTTCTACCAGGAGCGTGACC-CCGC--CAACATTCCCTGGGCTGAGACTGGTGCCTAC-TACATCGTCGAGTCCACTGGTGTCTTCA------CCACCACCGAAA----AGGCCTCTGCCCACTTGAAGGGCG-----GTG-------CCAAGAAGGTCGTCATCTCTGCTCCTTCTGC--TGACGCCCCCATGTTTGTCATGG-----------GCGTCAACAACGAGACC----TACAAGTCCGACATCAACGTCCTCTCCAACGCCTCCTGCACCACCAAC-TGCCTTGCTC-------------CCCTTGCCAA----------------GGTCATTC-----------ACGAC-AAGTACACCAT--------CATTGAGGGTCT---------------------------------CATGACC--ACTGTCCACT-----CCTACACTGCTACCCAG-AAG-----ACCGTCGACGG-TCCCTCTGCCAAGG---ACTGGCGTGGTGGTCGCACCGCTGCTGCCAACATCATCCC----------------------------------------------------------CAGCAGCACCGGTGCCGCCAA---------------GGCTGTCGGTAAGGTCATCCCCGACCTCAACGGCAAG-CTC-------------------------ACTGGCATGG-CCTTCCGTGTCCCTACTGCCAA-CGTTTCCGTTGTCGACCTTA------CTGCTCGCATCGAGAAGGGCGCC-----AGCTACGAGGAGATCAAGCAGA---------------------------
>Phyllosticta_hymenocallidicola_CPC19331_
GGTGAACCTGCGGAAGGATCATTACTGAAT----ACGTAAT---------TCCTGAAAG--GTCATGGAAGG--------------------GGGAAGGCCGT--------------AAAAAAGCCCTAACCCG--ACC--TACCTTCACA-CCCTTGTGTATC-TACCC-TGTTGCTTTGGCGGGCCGACCC-GGTTTTGACCCGGGCGGCCGG----ACG-CCCCCAG----CCCAGTACCCTGGGCC----AGG---ACGCCC--GGCTAAGCGC--CCGCCAGTAAAC---ATAAC-TCTAGCGATTATTT-TGTGTAGTCCTGA-GA-ATTCATTCAATAA-ATTAAAACTTTCAACAACGGATCTCTTGGTTCTGGCATCGATGAAGAACGCAGCGAAATGCGATAAGTAATGTGAATTGCAGAATTCAGTGAATCATCGAATCTTTGAACGCACATTGCGCCCCCTGGCATTCCGGGGGGCATGCCTGTTCGAGCGTCATTTCAACCCTCAAGCT-CTGCTTGGTATTGGGCGACGTCCGCT--GCCGGACGCGCCTGGAAGACCTCGGCGACGGCGTCTCAG-CCTCGAGC---GTAGTAG-T-AAAAT---ATCTCGCTTTGGA-GGAGGGGGCGACGGCT-TGCCGGACA------------------------------------------------------------------AAATTTGAAA-GCTGGCGCCTTCGGCGTCCGCGTTGTAATTTGTAGAGGATGCTTCGGCGAGGACTCCTGCCTAAGTTCCCTGGAATGGGACGTCACAGAGGGTGAGAATCCCGTATGTGGCGGGCGGTCCAAGCCATGTGAAGCTCCTTCGACGAGTCGAGTTGTTTGGGAATGCAGCTCTAAATGGGAGGTAAATTTCTTCTAAAGCTAAATACCGGCCAGAGACCGATAGCGCACAAGTAGAGTGATCGAAAGATGAAAAGCACTTTGGAAAGAGAGTTAAAAAGTACGTGAAATTGTTGAAAGGGAAGCGCTTGCAACCAGACTCGCTCGCAGTTGCTCAGCCCGCCTCCTGGCGGGCGTACTCTTCTGCGGTCGGGCCAGCATCAGTTCGGGCGGCTGGATAAAGGTGTCGGGAATGTAGCACCCTTCGGGGTGTGTTATAGCCCGGCGCGGAATGCAGCCAGCCTGGACTGAGGATCTCGCTTCGGCAAGGATGCTGGCGTAATGGTTGTAAGCGGCCCGTCTTGAAACACGGACCAAGGAGTCTAACATCTATGCGAGTGTTTGGGTGTCAAACCCATGCGCGTAATGAAAGTGAACGGAGGTGGGAACCCGCAA--GGGTGCACCATCGACCGATCCTGATGTCTTCGGATGGATTTGAGTAAGAGCATAGCTGTTGGGACCCGAAAGATGGTGAACTATGCCTGAATAGGGTGAAGCCAGAGGAAACTCTG----CAGTTG-CCTCACT--TTTCT------------TTG---AGCGC-AGGGCGG-------------CGACCGTCGCGCCACC--GCTGGCCCACTC--GCT-----CGA---GGGGCATTTTTT----TGGTGGGG--TCGG--GTTGCGCTAAGCTGCTTTGGCG-----CTCGGT-TACA-TGG-CCCGATGCAGCA---TTTTCGCGCCCGAC-CGTCG---------GCCTG-----CT------CAC----------CCTCAC-----CTCGGGCGCATGGCGCCGCAACG----CA-T------------TTTGCTAACG-CTCTCG----CAGGAAG-----------------------------------------------------------------------------------------------------------------------------------------------------------------------ACGCGCCCCGCGCCGTTTTCCGTAAGTC---CCG-CCCTGCCTGAGCTGTCCGAGG---GCCGATTAGGCGCCCGC-GAGCT-CAATGTTTTGACGACT-GTCTCCT-AACGCCGCGTAGCCTCCATTGTCGGTCGTCCCCGTCA-CCATGGGTATGTCTTCTCGCTGCGTCCGGC---------------------CCGCC---GT-CGCCGC-TGCCG----GCGCTAACAA-GC---------TCCCAGCATCATGATTGGCATG-----------------------------------------------------------------------------------------------------------------------------------------------------------------------------------------CGGTCAGTTCAAGGGTGAGATCAAGGTCGACGGCGCCGACCTTGTCATCAACGGCA-AGAAGATCCGCTTCTACCAGGAGCGTGACC-CCGC--CAACATTCCCTGGGCTGAGACTGGTGCCTAC-TACATCGTCGAGTCCACTGGTGTCTTCA------CCACCACCGAAA----AGGCCTCTGCCCACTTGAAGGGCG-----GTG-------CCAAGAAGGTCGTCATCTCTGCTCCTTCTGC--TGACGCCCCCATGTTTGTCATGG-----------GCGTCAACAACGAGACC----TACAAGTCCGACATCAACGTCCTCTCCAACGCCTCCTGCACCACCAAC-TGCCTTGCTC-------------CCCTTGCCAA----------------GGTCATTC-----------ACGAC-AAGTACACCAT--------CATTGAGGGTCT---------------------------------CATGACC--ACTGTCCACT-----CCTACACTGCTACCCAG-AAG-----ACCGTCGACGG-TCCCTCTGCCAAGG---ACTGGCGTGGTGGTCGCACCGCTGCTGCCAACATCATCCC----------------------------------------------------------CAGCAGCACCGGTGCCGCCAA---------------GGCTGTCGGTAAGGTCATCCCCGACCTCAACGGCAAG-CTC-------------------------ACTGGCATGG-CCTTCCGTGTCCCTACTGCCAA-CGTTTCCGTTGTCGACCTTA------CTGCTCGCATCGAGAAGGGCGCC-----AGCTACGAGGAGATCAAGCAGA---------------------------
>Phyllosticta_hypoglossi_CBS_101.72_
GGTGAACCTGCGGAAGGATCATTACTGAAA----ATGTAAT--------AACCCCCAAG--GTTTTGGAA----------------------GGGGGAGCCGT--------------CGAACGCTC---CCCTGGTACA--TGCC-TCACA-CCCTTGTGTATC-TACCA-TGTTGCTTTGGCGGGCCGACCC-GGCTTTGACCCGGGCGGCCGG-----CG-CCCCCAG----CCTAGTCTTCTAGGCC----AGG---ACGCCC--GGCTAAGTGC--CCGCCAGTATAC---AAAAC-TCCAGCGATTATTC-TGTGTAGTCCTGA-GA-ATTTATTCAATGA-ATTAAAACTTTCAACAACGGATCTCTTGGTTCTGGCATCGATGAAGAACGCAGCGAAATGCGATAAGTAATGTGAATTGCAGAATTCAGTGAATCATCGAATCTTTGAACGCACATTGCGCCCTCTGGCATTCCGGAGGGCATGCCTGTTCGAGCGTCATTTCAACCCTCAAGCT-CTGCTTGGTATTGGGCGACGTCTGCC--GTCAGACGCGCCTGGAAGACCTCGGCGACGGCATCCCAG-CCTCGAGC---GTAGTAG-T-AAAAC---ATCTCGCTTTGGA-GGATGGGGTGACGGCT-TGCCGGACA-ACCGACCTC--TGGTCA---TTTTTTTTTCCAAGGTTGACCT-----------------------AAATTTGAAA-GCTGGCACCTTCGGTGTCCGCGTTGTAATTTGTAGAGGATGCTTCGGCGAGGACTCCTGCCTAAGTTCCCTGGAATGGGACGTCGCAGAGGGTGAGAATCCCGTATGTGGCGGGCGGTCCAAGCCATGTGAAGCTCCTTCGACGAGTCGAGTTGTTTGGGAATGCAGCTCTAAATGGGAGGTAAATTTCTTCTAAAGCTAAATACCGGCCAGAGACCGATAGCGCACAAGTAGAGTGATCGAAAGATGAAAAGCACTTTGGAAAGAGAGTTAAAAAGTACGTGAAATTGTTGAAAGGGAAGCGCTTGCAACCAGACTCGCTCGCAGTTGCTCAGCCCGCCTCTTGGTGGGTGCACTCTTCTGCGATCGGGCCAGCATCAGTTCGGGCGGCTGGATAAAGGTGTCGGGAATGTAGCACCCTTCGGGGTGTGTTATAGCCCGGCGCGGAATGCAGCCAGCCTGGACTGAGGATCTCGCTTCGGCAAGGATGCTGGCATAATGGTTGTAAGCGGCCCGTCTTGAAACACGGACCAAGGAGTCTAACATCTATGCGAGTGTTTGGGTGTCAAACCCATGCGCGTAATGAAAGTGAACGGAGGTGGGAACCCGTAA--GGGTGCACCATCGACCGATCCTGATGTCTTCGGATGGATTTGAGTAAGAGCATAGCTGTTGGGACCCGAAAGATGGTGAACTATGCCTGAATAGGGTGAAGCCAGAGGAAACTCTGAGGTCAGTTG-CCTCACCT-TTTCT--------TTGAGTG---AGCGC-AG---GG---C-GGC----TCGCTCGTCGCGCCACC--ACTCGCCCACTC--GCTTCGCCCGA---GGGGCA-TTGTT----TGGTGGGG--TCGG--GTTGCGCTAGGCTGCTTTGGCG-----CTCGGT-TACA-TGG-CCCGATGCAGCA--TTTTTCGCGCCCGAC-CGTCG---------CCCTG-----CT------CA-----------CCTCGC-----CTCG-GT---CG-CATCGCAACACA--CA-C------------CTCGCTAACG-CCCTCG----CAGGAAGCCGCCGAGCTCGGTAAGGGTTCCTTCAAGTA----------------------------------------------------------------------------------------------------------------------------------------ACGCGCCCCGCGCTGTTTTCCGTGAGTC---CCG-CCCTGCCTGAGC--TC--AGG---GCCGATAAGGCGCCCGC-GAGCT-CAATG--TTGACAAAC-----GCT-GACGCTGCGCAGCCTCCATCGTCGGCCGTCCCCGTCA-CCATGGGTATGTTTCCTCGCTGCGTCAGGC------------------CCGCCGCC---GC-CGCCGC-TTCTG----GCGCTAACGC--T---------CCCCAGCATCATGATTGGCATG-----------------------------------------------------------------------------------------------------------------------------------------------------------------------------------------CGGTCAGTTCAAGGGTGAGATCAAGGTCGACGGCGCCGACCTTGTCATCAACGGCA-AGAAGATCCGCTTCTACCAGGAGCGTGACC-CCGC--CAACATCCCCTGGGCCGAGACTGGTGCCTAC-TACATCGTCGAGTCCACTGGTGTCTTCA------CCACCACCGAGA----AGGCCTCTGCTCACTTGAAGGGCG-----GTG-------CCAAGAAGGTTGTCATCTCTGCTCCTTCTGC--TGACGCCCCCATGTTCGTCATGG-----------GCGTCAACAACGAGACC----TACAAGTCCGACATCAACATCCTCTCCAACGCCTCTTGCACCACCAAC-TGCCTTGCTC-------------CCCTCGCCAA----------------GGTCATCC-----------ACGAC-AAGTACACCAT--------CGTTGAGGGTCT---------------------------------CATGACC--ACCGTCCACT-----CCTACACTGCTACCCAG-AAG-----ACCGTCGACGG-TCCCTCTGCCAAGG---ACTGGCGTGGTGGCCGTACCGCTGCTGCCAACATTATCCC----------------------------------------------------------CAGCAGCACCGGTGCCGCCAA---------------GGCTGTCGGCAAGGTCATCCCCGACCTCAACGGCAAG-CTC-------------------------ACCGGCATGG-CCTTCCGTGTCCCTACCGCCAA-CGTCTCCGTTGTTGACCTCA------CTGCTCGCATCGAGAAGGGCGCC-----AGCTACGAGGAGATCAAGCAGACCATCAAGGCCGCCGCCGAGGGCCCCC
>Phyllosticta_hypoglossi_CBS_434.92_
GGTGAACCTGCGGAAGGATCATTACTGAAA----ATGTAAT--------AACCCCCAAG--GTTTTGGAA----------------------GGGGGAGCCGT--------------CGAACGCTC---CCCTGGTACA--TGCC-TCACA-CCCTTGTGTATC-TACCA-TGTTGCTTTGGCGGGCCGACCC-GGCTTTGACCCGGGCGGCCGG-----CG-CCCCCAG----CCTAGTCTTCTAGGCC----AGG---ACGCCC--GGCTAAGTGC--CCGCCAGTATAC---AAAAC-TCCAGCGATTATTC-TGTGTAGTCCTGA-GA-ATTTATTCAATGA-ATTAAAACTTTCAACAACGGATCTCTTGGTTCTGGCATCGATGAAGAACGCAGCGAAATGCGATAAGTAATGTGAATTGCAGAATTCAGTGAATCATCGAATCTTTGAACGCACATTGCGCCCTCTGGCATTCCGGAGGGCATGCCTGTTCGAGCGTCATTTCAACCCTCAAGCT-CTGCTTGGTATTGGGCGACGTCTGCC--GTCAGACGCGCCTGGAAGACCTCGGCGACGGCATCCCAG-CCTCGAGC---GTAGTAG-T-AAAAC---ATCTCGCTTTGGA-GGATGGGGTGACGGCT-TGCCGGACA-ACCGACCTC--TGGTCA---TTTTTTTTTCCAAGGTTGACCT-----------------------AAATTTGAAA-GCTGGCACCTTCGGTGTCCGCGTTGTAATTTGTAGAGGATGCTTCGGCGAGGACTCCTGCCTAAGTTCCCTGGAATGGGACGTCGCAGAGGGTGAGAATCCCGTATGTGGCGGGCGGTCCAAGCCATGTGAAGCTCCTTCGACGAGTCGAGTTGTTTGGGAATGCAGCTCTAAATGGGAGGTAAATTTCTTCTAAAGCTAAATACCGGCCAGAGACCGATAGCGCACAAGTAGAGTGATCGAAAGATGAAAAGCACTTTGGAAAGAGAGTTAAAAAGTACGTGAAATTGTTGAAAGGGAAGCGCTTGCAACCAGACTCGCTCGCAGTTGCTCAGCCCGCCTCTTGGTGGGTGCACTCTTCTGCGATCGGGCCAGCATCAGTTCGGGCGGCTGGATAAAGGTGTCGGGAATGTAGCACCCTTCGGGGTGTGTTATAGCCCGGCGCGGAATGCAGCCAGCCTGGACTGAGGATCTCGCTTCGGCAAGGATGCTGGCATAATGGTTGTAAGCGGCCCGTCTTGAAACACGGACCAAGGAGTCTAACATCTATGCGAGTGTTTGGGTGTCAAACCCATGCGCGTAATGAAAGTGAACGGAGGTGGGAACCCGTAA--GGGTGCACCATCGACCGATCCTGATGTCTTCGGATGGATTTGAGTAAGAGCATAGCTGTTGGGACCCGAAAGATGGTGAACTATGCCTGAATAGGGTGAAGCCAGAGGAAACTCTGAGGTCAGTTG-CCTCACCT-TTTCT--------TTGAGTG---AGCGC-AG---GG---C-GGC----TCGCTCGTCGCGCCACC--ACTCGCCCACTC--GCTTCGCCCGA---GGGGCA-TTGTT----TGGTGGGG--TCGG--GTTGCGCTAGGCTGCTTTGGCG-----CTCGGT-TACA-TGG-CCCGATGCAGCA--TTTTTCGCGCCCGAC-CGTCG---------CCCTG-----CT------CA-----------CCTCGC-----CTCG-GT---CG-CATCGCAACACA--CA-C------------CTCGCTAACG-CCCTCG----CAGGAAGCCGCCGAGCTCGGTAAGGGTTCCTTCAAGTA----------------------------------------------------------------------------------------------------------------------------------------ACGCGCCCCGCGCTGTTTTCCGTGAGTC---CCG-CCCTGCCTGAGC--TC--AGG---GCCGATAAGGCGCCCGC-GAGCT-CAATG--TTGACAAAC-----GCT-GACGCTGCGCAGCCTCCATCGTCGGCCGTCCCCGTCA-CCATGGGTATGTTTCCTCGCTGCGTCAGGC------------------CCGCCGCC---GC-CGCCGC-TTCTG----GCGCTAACGC--T---------CCCCAGCATCATGATTGGCATG-----------------------------------------------------------------------------------------------------------------------------------------------------------------------------------------CGGTCAGTTCAAGGGTGAGATCAAGGTCGACGGCGCCGACCTTGTCATCAACGGCA-AGAAGATCCGCTTCTACCAGGAGCGTGACC-CCGC--CAACATCCCCTGGGCCGAGACTGGTGCCTAC-TACATCGTCGAGTCCACTGGTGTCTTCA------CCACCACCGAGA----AGGCCTCTGCTCACTTGAAGGGCG-----GTG-------CCAAGAAGGTTGTCATCTCTGCTCCTTCTGC--TGACGCCCCCATGTTCGTCATGG-----------GCGTCAACAACGAGACC----TACAAGTCCGACATCAACATCCTCTCCAACGCCTCTTGCACCACCAAC-TGCCTTGCTC-------------CCCTCGCCAA----------------GGTCATCC-----------ACGAC-AAGTACACCAT--------CGTTGAGGGTCT---------------------------------CATGACC--ACCGTCCACT-----CCTACACTGCTACCCAG-AAG-----ACCGTCGACGG-TCCCTCTGCCAAGG---ACTGGCGTGGTGGCCGTACCGCTGCTGCCAACATTATCCC----------------------------------------------------------CAGCAGCACCGGTGCCGCCAA---------------GGCTGTCGGCAAGGTCATCCCCGACCTCAACGGCAAG-CTC-------------------------ACCGGCATGG-CCTTCCGTGTCCCTACCGCCAA-CGTCTCCGTTGTTGACCTCA------CTGCTCGCATCGAGAAGGGCGCC-----AGCTACGAGGAGATCAAGCAGACCATCAAGGCCGCCGCCGAGGGCCCCC
>Phyllosticta_iridigena_CBS_143410_
GGTGAACCTGCGGAAGGATCATTACTGAAA----ATGTAAT--------AACCCTTAAG--GTTTTGGAA----------------------GGGGGAGCCGT--------------CAAATGCTC---CCCTGGTACA--TGCC-TCACA-CCCTTGTGTATC-TACCA-TGTTGCTTTGGCGGGCCGACCC-GGTTTTGACCCGAGCGGCCGG-----CG-CCCCCAG----CCTAGTCTTCTAGGCC----AGG---ACGCCC--GGCTAAGTGC--CCGCCAGTATAC---AAAAC-TCCAGCGATTATTT-TGTGTAGTCCTGA-GA-ATTTATTCAATGA-ATTAAAACTTTCAACAACGGATCTCTTGGTTCTGGCATCGATGAAGAACGCAGCGAAATGCGATAAGTAATGTGAATTGCAGAATTCAGTGAATCATCGAATCTTTGAACGCACATTGCGCCCTCTGGCATTCCGGAGGGCATGCCTGTTCGAGCGTCATTTCAACCCTCAAGCT-CTGCTTGGTATTGGGCGACGTCTGCT--GTCAGACGCGCCTGGAAGACCTCGGCGACGGCATTCCAG-CCTCGAGC---GTAGTAG-TTAAAAC---ATCTCGCTTTGGA-GGATGGGGTGACGGCT-TGCCGGACA-ACCGACCTC--TGGTCA-----TTTTTTTCCAAGGTTGACCTCGGATCAGGTAGGGATACCCGCT--------------------------------------------------------------------------------------------------------------------------------------------------------------------------------------------------------------------------------------------------------------------------------------------------------------------------------------------------------------------------------------------------------------------------------------------------------------------------------------------------------------------------------------------------------------------------------------------------------------------------------------------------------------------------------------------------------------------------------------------------------------------AGGTCAGTTG-CCTCACCT-TTTCT--------TTGAGTG---AGCGC-AG---GG---C-GGC----TCGCTCGTCGCGCCACC--ACTCGCCCACTC--GCTTCGCCCGA---GGGGCA-TTTTT----TGGTGGGG--TCGG--GTTGCGCTAGGCTGCTTTGGCG-----CTCGGT-TACA-TGG-CCCGATGCAGCA--TTTTTGGCGCCCGAC-CGTCG---------CCCTG-----CT------CA-----------CCTCAC-----CTCG-TT---CG-CATCGCAACACAA-CA-C------------CACGCTAACG-CCCTCG----CAGGAAGCCGCCGAGCTCGGCAAGGGTTCCTTC---------------------------------------------------------------------------------------------------------------------------------------------ACGCGCCCCGCGCTGTTTTCCGTGAGTC---CCG-CCCTGCCTGAGCTC----AGG---GCCGATTAAGCGCCCGC-GAGCT-CAATG--TTGACAAAC-ACTTGCT-GACGCTCCGCAGCCTCCATCGTCGGTCGTCCCCGCCA-CCATGGGTATGTTT-CTCGCTGCGTCAGGC---------------------CCGCC---GC-CGCCGC-TTCTG----GCGCTAACGC--T---------CCCCAGCATCATGATTGGCATG-----------------------------------------------------------------------------------------------------------------------------------------------------------------------------------------------------------------------------------------------------------------------------------------------------------------------------------------------------------------------------------------------------------------------------------------------------------------------------------------------------------------------------------------------------------------------------------------------------------------------------------------------------------------------------------------------------------------------------------------------------------------------------------------------------------------------------------------------------------------------------------------------------------------------------------------------------------------------------------------------------------------------------------------------------------------------------------------------------------------------------------
>Phyllosticta_kerriae_MAFF_240047
-------CTGCGGAAGGATCATTACTGAAA----ATGTAATA-------AACCCTTCAG--GTTTTGGAA----------------------GGGGGAGCCGT--------------CAAAAGCTT---CCCTGGTACA--TGCCT---CACCCCTTGTATATC-TACCA-CGTTGCTTTGGCGGGCCGACCC-GGTTTCGACCCGGGCGGCCGG-----CG-CCCCCAG----CCTAGTTCT--AGGCC----AGG---ACGCCC--GGCCAAGTGC--CCGCCAGTAAAC---AAAAC-TCCAGCGATTATTT-TGTGTAGTCCTGA-GA-ATTTATTCAATGA-ATTAAAACTTTCAACAACGGATCTCTTGGTTCTGGCATCGATGAAGAACGCAGCGAAATGCGATAAGTAATGTGAATTGCAGAATTCAGTGAATCATCGAATCTTTGAACGCACATTGCGCCCTCTGGCATTCCGGAGGGCATGCCTGTTCGAGCGTCATTTCAACCCTCAAGCT-CTGCTTGGTATTGGGCGTCGTCTGCT--GCCAGACGCGCCTGGAAGACCTCGGCGACGGCATTCCAG-CCTCGAGC---GTAGTAG-T-AAAAT---ATCTCGCTTTGGA-GGGTGGGGTGGCGGCT-TGCCGGACA-ACCGACCTC--TGGTCA------TTTTTTCCAAGGTTGACCTCGGATCAGGTAGGGATACCCGCT---------------------------------------------------------------------------------------------------------------------------------------------------------------------------------------------------------------------------------------------------------------------------------------------------------------------------------------------------------------------------------------------------------------------------------------------------------------------------------------------------------------------------------------------------------------------------------------------------------------------------------------------------------------------------------------------------------------------------------------------------------------------------------------------------------------------------------------------------------------------------------------------------------------------------------------------------------------------------------------------------------------------------------------------------------------------------------------------------------------------------------------------------------------------------------------------------------------------------------------------------------------------------------------------------------------------------------------------------------------------------------------------------------------------------------------------------------------------------------------------------------------------------------------------------------------------------------------------------------------------------------------------------------------------------------------------------------------------------------------------------------------------------------------------------------------------------------------------------------------------------------------------------------------------------------------------------------------------------------------------------------------------------------------------------------------------------------------------------------------------------------------------------------------------------------------------------------------------------------------------------------------------------------------------------------------------------------------------------------------------------------------------------------------------------------------------------------------------------------------------------------------------------------------------------------------------------------------------------------------------------------------------------------------------------------------------------------------------
>Phyllosticta_kobus_MUCC0049
-------CTGCGGAAGGATCATTACCGAAC------GTAAT---------GCCCTCAAGGTGTCTTGGAA----------------------CGGGGAGCC-------------------AAGAGGCAACCCTAGTACT--TGCCCCCTCA-CCCTTGTGTATC-TACCC-CGTTGCTTTGGCGGGCCGACCC-GGTTCCGACCCGGGCGGCCGG-----CG-CCCCCGG----CCCAGTCCTCTGGGCC----AGG---ACGCCC--GGCCAAGCGC--CCGCCAGTATAC---AAAAC-TCCAGCGTTCAT---CATGTGGTCCTGA-GC-ACTTATCAAATAA-ATTAAAACTTTCAACAACGGATCTCTTGGTTCTGGCATCGATGAAGAACGCAGCGAAATGCGATAAGTAATGTGAATTGCAGAATTCAGTGAATCATCGAATCTTTGAACGCACATTGCGCCCTCTGGCATTCCGGAGGGCATGCCTGTTCGAGCGTCATTTCAACCCTCAAGCT-CTGCTTGGTATTGGGCGTCGTCTGCT--G-CAGACGCGCCCCGAAGACCTCGGCGACGGCGCCCCGG-CCTCGAGC---GTAGTAG-T-AACAT---ATCTCGCTTTGGA-GGACGGGGCGGCGGCC-TGCCGGACA-ACCGACCCTCGCGGTCA------TTTTCCAATAGGTTGACCTCGGATCAGGTAGGGATACCCGCT------------------------------------------------------------------------------------------------------------------------------------------------------------------------------------------------------------------------------------------------------------------------------------------------------------------------------------------------------------------------------------------------------------------------------------------------------------------------------------------------------------------------------------------------------------------------------------------------------------------------------------------------------------------------------------------------------------------------------------------------------------------------------------------------------------------------------------------------------------------------------------------------------------------------------------------------------------------------------------------------------------------------------------------------------------------------------------------------------------------------------------------------------------------------------------------------------------------------------------------------------------------------------------------------------ACGCACCCCGCGCCGTTTTCCGTGAGTC---CCG-CCCTGCCTGAGC--TCCGAGG---GCCGATTGGGCGCCCGC-GAGCT-CAATG--TTGAAGACC-GTTTGCT-GACGCTCGGCAGCCTCCATCGTCGGTCGTCCCCGTCA-CCATGGGTATGTTTCCTCGCTGCGTCAGGC---------------------CCGCC---GC-CGCCGC-TTCCG----GCGCTAACGC--T---------CCCCAGCATCATGATTGGCATG-----------------------------------------------------------------------------------------------------------------------------------------------------------------------------------------------------------------------------------------------------------------------------------------------------------------------------------------------------------------------------------------------------------------------------------------------------------------------------------------------------------------------------------------------------------------------------------------------------------------------------------------------------------------------------------------------------------------------------------------------------------------------------------------------------------------------------------------------------------------------------------------------------------------------------------------------------------------------------------------------------------------------------------------------------------------------------------------------------------------------------------
>Phyllosticta_ophiopogonis_KACC_47754_
GGTGAACCTGCGGAAGGATCATTACTGAAA----ATGTAAT--------AACCCTCAAG--GTTTTGGAA----------------------GGGGGAGCCGT--------------CAAAAGCTT---CCCTGGTACA--TGCCTTCACA-CCCTTGTGTATC-TACCA-CGTTGCTTTGGCGGGCCGACCC-GGTTTCGACCCGGGCGGCCGG-----CG-CCCCCAG----CCTAGTCTCCTAGGCC----AGG---ACGCCC--GGCTAAGTGC--CCGCCAGTATAC---CAAAC-TCCAGCGATTATTC-TGTGTAGTCCTGA-GA-ATTTATTTAATAA-ATTAAAACTTTCAACAACGGATCTCTTGGTTCTGGCATCGATGAAGAACGCAGCGAAATGCGATAAGTAATGTGAATTGCAGAATTCAGTGAATCATCGAATCTTTGAACGCACATTGCGCCCTCTGGCATTCCGGAGGGCATGCCTGTTCGAGCGTCATTTCAACCCTCAAGCT-CTGCTTGGTATTGGGCGACGTCTGCT--GTCAGACGCGCCTGGAAGACCTCGGCGACGGCATTCCAG-CCTCGAGC---GTAGTAG-T-AAAAT---ATCTCGCTTTGGA-GGATGGGGTGACGGCT-TGCCGGACA-ACCGACCTC--TGGTCA------TTTTTTCCAAGGTTGACCTCGGATCAGGTAGGGATACCCGCT---------------------------------------------------------------------------------------------------------------------------------------------------------------------------------------------------------------------------------------------------------------------------------------------------------------------------------------------------------------------------------------------------------------------------------------------------------------------------------------------------------------------------------------------------------------------------------------------------------------------------------------------------------------------------------------------------------------------------------------------------------------------------------------------------------------------------------------------------------------------------------------------------------------------------------------------------------------------------------------------------------------------------------------------------------------------------------------------------------------------------------------------------------------------------------------------------------------------------------------------------------------------------------------------------------------------------------------------------------------------------------------------------------------------------------------------------------------------------------------------------------------------------------------------------------------------------------------------------------------------------------------------------------------------------------------------------------------------------------------------------------------------------------------------------------------------------------------------------------------------------------------------------------------------------------------------------------------------------------------------------------------------------------------------------------------------------------------------------------------------------------------------------------------------------------------------------------------------------------------------------------------------------------------------------------------------------------------------------------------------------------------------------------------------------------------------------------------------------------------------------------------------------------------------------------------------------------------------------------------------------------------------------------------------------------------------------------------------
>Phyllosticta_ophiopogonis_LrLF11_
GGGGAGCCGTCAAAAGCTTCCCTGGTACAT----------------------------------------------------------------------------------------------------------------GCCTTCACA-CCCTTGTGTATC-TACCA-CGTTGCTTTGGCGGGCCGACCC-GGTTTCGACCCGGGCGGCCGG-----CG-CCCCCAG----CCTAGTCTCCTAGGCC----AGG---ACGCCC--GGCTAAGTGC--CCGCCAGTATAC---CAAAC-TCCAGCGATTATTC-TGTGTAGTCCTGA-GA-ATTTATTCAATAA-ATTAAAACTTTCAACAACGGATCTCTTGGTTCTGGCATCGATGAAGAACGCAGCGAAATGCGATAAGTAATGTGAATTGCAGAATTCAGTGAATCATCGAATCTTTGAACGCACATTGCGCCCTCTGGCATTCCGGAGGGCATGCCTGTTCGAGCGTCATTTCAACCCTCAAGCT-CTGCTTGGTATTGGGCGACGTCTGCT--GTCAGACGCGCCTGGAAGACCTCGGCGACGGCATTCCAG-CCTCGAGC---GTAGTAG-T-AAAAT---ATCTCGCTTTGGA-GGATGGGGTGACGGCT-TGCCGGACA-ACCGACCTC--TGGTCA------TTTTTTCCAAGGTTGACCTCGGATCAGGTAGGGATACCCGCT---------------------------------------------------------------------------------------------------------------------------------------------------------------------------------------------------------------------------------------------------------------------------------------------------------------------------------------------------------------------------------------------------------------------------------------------------------------------------------------------------------------------------------------------------------------------------------------------------------------------------------------------------------------------------------------------------------------------------------------------------------------------------------------------------------------------------------------------------------------------------------------------------------------------------------------------------------------------------------------------------------------------------------------------------------------------------------------------------------------------------------------------------------------------------------------------------------------------------------------------------------------------------------------------------------------------------------------------------------------------------------------------------------------------------------------------------------------------------------------------------------------------------------------------------------------------------------------------------------------------------------------------------------------------------------------------------------------------------------------------------------------------------------------------------------------------------------------------------------------------------------------------------------------------------------------------------------------------------------------------------------------------------------------------------------------------------------------------------------------------------------------------------------------------------------------------------------------------------------------------------------------------------------------------------------------------------------------------------------------------------------------------------------------------------------------------------------------------------------------------------------------------------------------------------------------------------------------------------------------------------------------------------------------------------------------------------------------------
>Phyllosticta_paracitricarpa_CPC_27169_
GGTGAACCTGCGGAAGGATCATTACTGAAA---TACGTAAT----------CCTGAAAG--GTGATGGA-----------------------AGGGAGGCCTT--------------AAAAAAGCC-----GCCCGACC--TACCTTCACA-CCCTTGTGTATC-TACCA-TGTTGCTTTGGCGGGCCGACCC-GGTTTTGACCCGGGCGGTCGG-----CG-CCCCCAG----CCTAGTCTCT-AGGCC----AGG---ACGCCT--GGCTAAGTGC--CCGCCAGTATAC---AAAAC-TCCAGCGATTATTC-TGTGTAGTCCTGA-GA-ATTCATTTAATGA-AATAAAACTTTCAACAACGGATCTCTTGGTTCTGGCATCGATGAAGAACGCAGCGAAATGCGATAAGTAATGTGAATTGCAGAATTCAGTGAATCATCGAATCTTTGAACGCACATTGCGCCCCCTGGCATTCCGGGGGGCATGCCTGTTCGAGCGTCATTTCAACCCTCAAGCT-CTGCTTGGTATTGGGCGACGTCCGCT--GCCGGACGCGCCTGGAAGACCTCGGCGACGGCGTCTCAG-CCTCGAGC---GTAGTAG-T-AAAAT---ATCTCGCTTTGGAGGAGGGGGGCGCTGGCC--GCCGGACA-ATCGACCTT--CGGTCA----------------------------------------------CTAAATTTGAAA-GCTGGCGTCTTCGACGTCCGCGTTGTAATTTGTAGAGGATGTTTCGGCGAGGGCTCCTGCCTAAGTTCCCTGGAATGGGACGTCACAGAGGGTGAGAATCCCGTATGTGGCGGGCGGCCTTAGCCATGTGAAACTCCTTCGACGAGTCGAGTTGTTTGGGAATGCAGCTCTAAATGGGAGGTAAATTTCTTCTAAAGCTAAATACCGGCCAGAGACCGATAGCGCACAAGTAGAGTGATCGAAAGATGAAAAGCACTTTGGAAAGAGAGTTAAAAAGTACGTGAAATTGTTGAAAGGGAAGCGCTTGCAACCAGACTCGTTCGCAGTTGCTCAGCCCGCCTCTTGGTGGGTGTACTCTTCTGCGGTCGGGCCAGCATCAGTCCGGGCGGTCGGATAAAGGTGTCGGGAATGTAGCACCCTTCGGGGTGTGTTATAGCCCGGCGCGGAATGCGGCCAGCCTGGACTGAGGATCTCGCTTCGGCAAGGATGCTGGCGTAATGGTTGTAAGCGGCCCGTCTTGAAACACGGACCAAGGAGTCTAACATCTATGCGAGTGTTTGGGTGTCAAACCCATGCGCGTAATGAAAGTGAACGGAGGTGGGAACCCGTAA--GGGTGCACCATCGACCGATCCTGATGTCTTCGGATGGATTTGAGTAAGAGCATAGCTGTTGGGACCCGAAAGATGGTGAACTATGCCTGAATAGGGTGAAGCCAGAGGAAACTCTG---TCAGTTG-CCTCACAC-TTTCT------------TTG---AGCGC-AG---GGCGGC-GGC----TCGCTCGTTGCGCCACCA-CTGGGCCCACTC--GCT-----CGA---GGGGCA-TTTTC----TGGTGGGG--TCGG--GCTGCGCTAAGCTGCTTTGGCG-----CTCGGT-TACA-TGA-CCCGATGCAGCA--TTTTTTGCGCCCGAC-CGACA---------CTCCG-----CT------CA-----------CCTCAC-----CTCG-GT---CG-CATCGCAACGAAA-AA-T------------TTCGCTAACG-CCCTCG----CAGGAAGCCGCTGAGCTCGG----------------------------------------------------------------------------------------------------------------------------------------------------------ACGCGCCCCGCGCCGTTTTCCGTAAGTC---CCG-CCCTGCCTGAGCTGTCCGAGG---GCCGATGAGGCGCCCGC-GAGCT-CAATGTGTTGATTTTC-GTTTGCT-AACGCTGCGCAGCCTCCATTGTCGGTCGTCCCCGTCA-CCATGGGTATGTTTACTCGCTGCGTCAGGC---------------------CCGCC---GT-CGCCGT-TGCCG----GCGCTAACAC-AC---------TCCCAGCATCATGATTGGCATG-----------------------------------------------------------------------------------------------------------------------------------------------------------------------------------------CGGCCAGTTCAAGGGTGAGATCAAGGTCGAGGGTGCCGACCTTGTCATCAACGGCA-AGAAGATCCGCTTCTACCAGGAGCGTGACC-CCGC--CAACATCCCCTGGGCTGAGACTGGTGCCTAC-TACATCGTCGAGTCCACTGGTGTCTTCA------CCACCACCGAGA----AGGCCTCTGCTCACTTGAAGGGCG-----GTG-------CTAAGAAGGTTGTCATCTCTGCTCCTTCTGC--TGACGCCCCCATGTTCGTCATGG-----------GCGTCAACAACGAGACC----TACAAGTCCGACATCAACGTCCTCTCCAACGCCTCTTGCACCACCAAC-TGCCTTGCTC-------------CCCTCGCCAA----------------GGTCATCC-----------ACGAC-AAGTACACCAT--------CATCGAGGGCCT---------------------------------CATGACC--ACCGTCCACT-----CCTACACTGCTACTCAG-AAG-----ACCGTCGATGG-TCCCTCTGCCAAGG---ACTGGCGTGGTGGCCGCACCGCCGCTGCCAACATCATCCC----------------------------------------------------------CAGCAGCACCGGTGCCGCCAA---------------GGCCGTCGGCAAGGTCATCCCCGACCTCAACGGCAAG-CTC-------------------------ACTGGCATGG-CCTTCCGTGTCCCTACCGCCAA-CGTCTCCGTCGTCGACCTCA------CTGCTCGCATCGAGAAGGGTGCC-----AGCTACGAGGAAATCAAGCAGACC-------------------------
>Phyllosticta_paracitricarpa_ZJUCC200933_
GGTGAACCTGCGGAAGGATCATTACTGAAA---TACGTAAT----------CCTGAAAG--GTGATGGA-----------------------AGGGAGGCCTT--------------AAAAAAGCC-----GCCCGACC--TACCTTCACA-CCCTTGTGTATC-TACCA-TGTTGCTTTGGCGGGCCGACCC-GGTTTTGACCCGGGCGGTCGG-----CG-CCCCCAG----CCTAGTCTCT-AGGCC----AGG---ACGCCT--GGCTAAGTGC--CCGCCAGTATAC---AAAAC-TCCAGCGATTATTC-TGTGTAGTCCTGA-GA-ATTCATTTAATGA-AATAAAACTTTCAACAACGGATCTCTTGGTTCTGGCATCGATGAAGAACGCAGCGAAATGCGATAAGTAATGTGAATTGCAGAATTCAGTGAATCATCGAATCTTTGAACGCACATTGCGCCCCCTGGCATTCCGGGGGGCATGCCTGTTCGAGCGTCATTTCAACCCTCAAGCT-CTGCTTGGTATTGGGCGACGTCCGCT--GCCGGACGCGCCTGGAAGACCTCGGCGACGGCGTCTCAG-CCTCGAGC---GTAGTAG-T-AAAAT---ATCTCGCTTTGGAGGAGGGGGGCGCTGGCC--GCCGGACA-ATCGACCTT--CGGTCA----CTATTTTTCCAAGGTTGACCTCGGATCAGGTAGGGATACCCGCTAAATTTGAAA-GCTGGCGTCTTCGACGTCCGCGTTGTAATTTGTAGAGGATGTTTCGGCGAGGGCTCCTGCCTAAGTTCCCTGGAATGGGACGTCACAGAGGGTGAGAATCCCGTATGTGGCGGGCGGCCTTAGCCATGTGAAACTCCTTCGACGAGTCGAGTTGTTTGGGAATGCAGCTCTAAATGGGAGGTAAATTTCTTCTAAAGCTAAATACCGGCCAGAGACCGATAGCGCACAAGTAGAGTGATCGAAAGATGAAAAGCACTTTGGAAAGAGAGTTAAAAAGTACGTGAAATTGTTGAAAGGGAAGCGCTTGCAACCAGACTCGTTCGCAGTTGCTCAGCCCGCCTCTTGGTGGGTGTACTCTTCTGCGGTCGGGCCAGCATCAGTCCGGGCGGTCGGATAAAGGTGTCGGGAATGTAGCACCCTTCGGGGTGTGTTATAGCCCGGCGCGGAATGCGGCCAGCCTGGACTGAGGATCTCGCTTCGGCAAGGATGCTGGCGTAATGGTTGTAAGCGGCCCGTCTTGAAACACGGACCAAGGAGTCTAACATCTATGCGAGTGTTTGGGTGTCAAACCCATGCGCGTAATGAAAGTGAACGGAGGTGGGAACCCGTAA--GGGTGCACCATCGACCGATCCTGATGTCTTCGGATGGATTTGAGTAAGAGCATAGCTGTTGGGACCCGAAAGATGGTGAACTATGCCTGAATAGGGTGAAGCCAGAGGAAACTCTGAGGTCAGTTG-CCTCACAC-TTTCT------------TTG---AGCGC-AG---GGCGGC-GGC----TCGCTCGTTGCGCCACCA-CTGGGCCCACTC--GCT-----CGA---GGGGCA-TTTTC----TGGTGGGG--TCGG--GCTGCGCTAAGCTGCTTTGGCG-----CTCGGT-TACA-TGA-CCCGATGCAGCA--TTTTTTGCGCCCGAC-CGACA---------CTCCG-----CT------CA-----------CCTCAC-----CTCG-GT---CG-CATCGCAACGAAA-AA-T------------TTCGCTAACG-CCCTCG----CAGGAAGCCGCTGAGCTCGGTAAGGGTTCCTTCAAGTA----------------------------------------------------------------------------------------------------------------------------------------ACGCGCCCCGCGCCGTTTTCCGTAAGTC---CCG-CCCTGCCTGAGCTGTCCGAGG---GCCGATGAGGCGCCCGC-GAGCT-CAATGTGTTGATTTTC-GTTTGCT-AACGCTGCGCAGCCTCCATTGTCGGTCGTCCCCGTCA-CCATGGGTATGTTTACTCGCTGCGTCAGGC---------------------CCGCC---GT-CGCCGT-TGCCG----GCGCTAACAC-AC---------TCCCAGCATCATGATTGGCATG-----------------------------------------------------------------------------------------------------------------------------------------------------------------------------------------CGGCCAGTTCAAGGGTGAGATCAAGGTCGAGGGTGCCGACCTTGTCATCAACGGCA-AGAAGATCCGCTTCTACCAGGAGCGTGACC-CCGC--CAACATCCCCTGGGCTGAGACTGGTGCCTAC-TACATCGTCGAGTCCACTGGTGTCTTCA------CCACCACCGAGA----AGGCCTCTGCTCACTTGAAGGGCG-----GTG-------CTAAGAAGGTTGTCATCTCTGCTCCTTCTGC--TGACGCCCCCATGTTCGTCATGG-----------GCGTCAACAACGAGACC----TACAAGTCCGACATCAACGTCCTCTCCAACGCCTCTTGCACCACCAAC-TGCCTTGCTC-------------CCCTCGCCAA----------------GGTCATCC-----------ACGAC-AAGTACACCAT--------CATCGAGGGCCT---------------------------------CATGACC--ACCGTCCACT-----CCTACACTGCTACTCAG-AAG-----ACCGTCGATGG-TCCCTCTGCCAAGG---ACTGGCGTGGTGGCCGCACCGCCGCTGCCAACATCATCCC----------------------------------------------------------CAGCAGCACCGGTGCCGCCAA---------------GGCCGTCGGCAAGGTCATCCCCGACCTCAACGGCAAG-CTC-------------------------ACTGGCATGG-CCTTCCGTGTCCCTACCGCCAA-CGTCTCCGTCGTCGACCTCA------CTGCTCGCATCGAGAAGGGTGCC-----AGCTACGAGGAAATCAAG-------------------------------
>Phyllosticta_pilospora_MUCC_2912a_
GGTGAACCTGCGGAAGGATCATTACTGAAA----ATGTAATA-------AACCCTTCAG--GTTTTGGAA----------------------GGGGGAGCCGT--------------CAAAAGCTT---CCCTGGTACA--TGCCT---CACCCCTTGTATATC-TACCA-TGTTGCTTTGGCGGGCCGACCC-GGTTTCGACCCGGGCGGCCGG-----CG-CCCCCAG-----CCTGCTTGCCAGGCC----AGG---ACGCCC--GGCCAAGTGC--CCGCCAGTATAC---AAAAC-TCCAGCGATTATTT-TGTGTAGTCCTGA-GA-ATTTATTCAATAA-ATTAAAACTTTCAACAACGGATCTCTTGGTTCTGGCATCGATGAAGAACGCAGCGAAATGCGATAAGTAATGTGAATTGCAGAATTCAGTGAATCATCGAATCTTTGAACGCACATTGCGCCCTCTGGCATTCCGGAGGGCATGCCTGTTCGAGCGTCATTTCAACCCTCAAGCT-CTGCTTGGTATTGGGCGACGTCTGCT--GTCAGACGCGCCTGGAAGACCTCGGCGACGGCATTCCAG-CCTCGAGC---GTAGTAG-T-AAAAT---ATCTCGCTTTGGA-GGATGGGGTGACGGCT-TGCCGGACA-ACCGACCTC--TGGTCA------TTTTTTCCAAGG------------------------------AAATTTGAAA-GCTGGCGC-----GCGTCCGCGTTGTAATTTGTAGAGGATGCTTCGGCGAGGACTCCTGCCTAAGTTCCCTGGAATGGGACGTCACAGAGGGTGAGAATCCCGTATGTGGCGGGCGGTCCAAGCCATGTGAAGCTCCTTCGACGAGTCGAGTTGTTTGGGAATGCAGCTCTAAATGGGAGGTAAATTTCTTCTAAAGCTAAATACCGGCCAGAGACCGATAGCGCACAAGTAGAGTGATCGAAAGATGAAAAGCACTTTGGAAAGAGAGTTAAAAAGTACGTGAAATTGTTGAAAGGGAAGCGCTTGCAACCAGACTCGCTCGCAGTTGCTCAGCCCGCCTCCTGGCGGGTGTACTCTTCTGCGATCGGGCCAGCATCAGTTCGGGCGGCCGGATAAAGGTGTCGGGAATGTAGCACCCTTCGGGGTGTGTTATAGCCCGGCGCGGAATGCGGCCAGCCTGGACTGAGGATCTCGCTTCGGCAAGGATGCTGGCGTAATGGTTGTAAGCGGCCCGTCT--------------------------------------------------------------------------------------------------------------------------------------------------------------------------------------------------------------------------------------------------------------AGGGC-AG--------C--------TCGCTCGTCGCGCCACC--ACTTGCCCACTC--GCTTCGCCCGA---GGGGCA-TTTTT----TGGTGGGG--TCGG--GTTGCGCTAGGCTGCTTTGGCG-----CTCGGT-TACA-TGG-CCCGATGCAGCA--TTTTTTGCGCCCGAC-CGTCG---------CCCTG-----CT------CA-----------CCTCAC-----GTCG-GT---CG-CATCGCAATGCAA-CA-C------------TTTGCTAACG-CCCTCG----CAGGAAGCCGCCGAGCTCGGCAAGGGTTCCTTCAAGTACGCCTGGGTCCTCGACAAGCTGAAGGCTGAGCGTGAGCGTGGTATCACCATCGACATTGCTCTCTGGAAGTTCGAGACCCCGAAGTACTATGTCACCGTCAT----------------------------------ACGCGCCCCGCGCCGTTTTCCGTGAGTC---CCG-CCCTGCCTGCGC--TCAGAGG---GCCGATTAGGCGCCCGC-GAGCT-CAATG--TTGACAAAC-GTTTGCT-GACGCTCCGCAGCCTCCATCGTCGGTCGTCCCCGTCA-CCATGGGTATGTTTCCTCGCTGCGTCAGGC---------------------CCGCC---GC-CGCCGC-TTCTG----GCGCTAACGC--T---------CCTCAGCATCATGATTGGCATG-----------------------------------------------------------------------------------------------------------------------------------------------------------------------------------------------------------------------------------------------------------------------------------------------------------------------------------------------------------------------------------------------------------------------------------------------------------------------------------------------------------------------------------------------------------------------------------------------------------------------------------------------------------------------------------------------------------------------------------------------------------------------------------------------------------------------------------------------------------------------------------------------------------------------------------------------------------------------------------------------------------------------------------------------------------------------------------------------------------------------------------
>Phyllosticta_speewahensis_BRIP_58044_
GGTGAACCTGCGGAAGGATCATTACTGAAA----ATGTAAT--------AACTTTAAAG--GACCTGGAA----------------------GGGGGAGCCGT--------------AAAAAAGCT----CCCTGGACA--GCCTTTCACA-CCCTTGTATATC-TACCC-TGTTGCTTTGGCGGGTCGACCC-GGTTCCGACCCGGGCGGCCGG-----CG-CCCCCAG----CCTAGTTTCT-AGGCC----AGG---ACGCCT--GGCTAAGTGC--CCGCCAGTATAC---AAAAC-TCCAGCGATTATTT-CGTGTAGTCCTGA-AA-ATTTATTCAATAC-ATTAAAACTTTCAACAACGGATCTCTTGGTTCTGGCATCGATGAAGAACGCAGCGAAATGCGATAAGTAATGTGAATTGCAGAATTCAGTGAATCATCGAATCTTTGAACGCACATTGCGCCCCCTGGCATTCCGGGGGGCATGCCTGTTCGAGCGTCATTTCAACCCTCAAGCT-CTGCTTGGTATTGGGCGACGTCTGCT--ATTAGACGCGCCTGGAAGACCTCGGCGACGGCGTTCCAG-CCTCGAGC---GTAGTAG-T-GAAAT---ATCTCGCTTTGGA-GGAGGGGGCGACGGCT-TGCCTGACA-ACCGACCTC--TGGTCATT------------------------------------------------------------------------------------------------------------------------------------------------------------------------------------------------------------------------------------------------------------------------------------------------------------------------------------------------------------------------------------------------------------------------------------------------------------------------------------------------------------------------------------------------------------------------------------------------------------------------------------------------------------------------------------------------------------------------------------------------------------------------------------------------------------------AGGTCAGTCG-CCTCACCTTTTTGA------------GTG---AGGGC-AG---GG-----------------CGGCTCGCCCAC-------TCGTCTC--GTC-----CGA---GGGGCA-TTTTT----TGGTGGGG------------CGCTAAGCTGCTTTGGCG-----CTCGGT-TACA-TGG-CCCGATGCAGCA--TTTTTTGCGCCCGAC-CGTCG---------CCCTG-----CT------CA-----------CCTCGC-----CTCG-GT---CG-CATCGCAACGCAA-CA-C------------TTTGCTAACG-CCCTCG----CAGGAAGCCGCCGAGCTCGGCAAGGGTTCCTTCAAGTACGCCTGGGTCCTTGACAAGCTGAAGGCTGAGCGTGAGCGTGGTATCACCATCGACATTGCTCTCTGGAAGTTCGAGACCCCGAAGTACTATGTCACCGTCATTGACGCCCCCGGTCACCGTGACTTCATCAAGAAC---------------------------------------------------------------------------------------------------------------------------------------------------------------------------------------------------------------------------------------------------------------------------------------------------------------------------------------------------------------------------------------------------------------------------------------------------------------------------------------------------------------------------------------------------------------------------------------------------------------------------------------------------------------------------------------------------------------------------------------------------------------------------------------------------------------------------------------------------------------------------------------------------------------------------------------------------------------------------------------------------------------------------------------------------------------------------------------------------------------------------------------------------------------------------------------------------------------------------------------------------------------------------------------------------------------------------------------------------------------------------------------------------------------
>Phyllosticta_spinarum_CBS_292.90_
GGTGAACCTGCGGAAGGATCATTACTGAAA----ATGTAATA-------AACCCTTCAG--GTTTTGGAA----------------------GGGGGAGCCGT--------------CAAAAGCTT---CCCTGGTACA--TGCCT---CACCCCTTGTATATC-TACCA-TGTTGCTTTGGCGGGCCGACCC-GGTTTCGACCCGGGCGGCCGG-----CG-CCCCCAG-----CCTGCTTGCCAGGCC----AGG---ACGCCC--GGCCAAGTGC--CCGCCAGTATAC---AAAAC-TCCAGCGATTATTT-TGTGTAGTCCTGA-GA-ATTTATTCAATAA-ATTAAAACTTTCAACAACGGATCTCTTGGTTCTGGCATCGATGAAGAACGCAGCGAAATGCGATAAGTAATGTGAATTGCAGAATTCAGTGAATCATCGAATCTTTGAACGCACATTGCGCCCTCTGGCATTCCGGAGGGCATGCCTGTTCGAGCGTCATTTCAACCCTCAAGCT-CTGCTTGGTATTGGGCGACGTCTGCT--GTCAGACGCGCCTGGAAGACCTCGGCGACGGCATTCCAG-CCTCGAGC---GTAGTAG-T-AAAAT---ATCTCGCTTTGGA-GGATGGGGTGACGGCT-TGCCGGACA-ACCGACCTC--TGGTCA------------------------------------------------AAATTTGAAA-GCTGGCGCCTTCGGCGTCCGCGTTGTAATTTGTAGAGGATGCTTCGGCGAGGACTCCTGCCTAAGTTCCCTGGAATGGGACGTCACAGAGGGTGAGAATCCCGTATGTGGCGGGCGGTCCAAGCCATGTGAAGCTCCTTCGACGAGTCGAGTTGTTTGGGAATGCAGCTCTAAATGGGAGGTAAATTTCTTCTAAAGCTAAATACCGGCCAGAGACCGATAGCGCACAAGTAGAGTGATCGAAAGATGAAAAGCACTTTGGAAAGAGAGTTAAAAAGTACGTGAAATTGTTGAAAGGGAAGCGCTTGCAACCAGACTCGCTCGCAGTTGCTCAGCCCGCCTCCTGGCGGGTGTACTCTTCTGCGATCGGGCCAGCATCAGTTCGGGCGGCCGGATAAAGGTGTCGGGAATGTAGCACCCTTCGGGGTGTGTTATAGCCCGGCGCGGAATGCGGCCAGCCTGGACTGAGGATCTCGCTTCGGCAAGGATGCTGGCGTAATGGTTGTAAGCGGCCCGTCTTGAAACACGGACCAAGGAGTCTAACATCTATGCGAGTGTTTGGGTGTCAAACCCATGCGCGTAATGAAAGTGAACGGAGGTGGGAACCCGCAA--GGGTGCACCATCGACCGATCCTGATGTCTTCGGATGGATTTGAGTAAGAGCATAGCTGTTGGGACCCGAAAGATGGTGAACTATGCCTGAATAGGGTGAAGCCAGAGGAAACTCTG----CAGTTG-CCTCACCT-TTTCT--------TTGAGTG---AGCGC-AG---GG---C-AGC----TCGCTCGTCGCGCCACC--ACTTGCCCACTC--GCTTCGCCCGA---GGGGCA-TTTTT----TGGTGGGG--TCGG--GTTGCGCTAGGCTGCTTCGGCG-----CTCGGT-TACA-TGG-CCCGATGCAGCA--TTTTTTGCGCCCGAC-CGTCG---------CCCTG-----CT------CA-----------CCTCAC-----CTCG-GT---CG-CATCGCAATGCAA-CA-C------------TTTGCTAACG-CCCTCG----CAGGAAGCCGCCGAGCTCGG----------------------------------------------------------------------------------------------------------------------------------------------------------ACGCGCCCCGCGCCGTTTTCCGTGAGTC---CCG-CCCTGCCTGCGC--TCAGAGG---GCCGATTAGGCGCCCGC-GAGCT-CAATG--TTGACAAAC-GTTTGCT-GACGCTCCGCAGCCTCCATCGTCGGTCGTCCCCGTCA-CCATGGGTATGTTTCCTCGCTGCGTCAGGC---------------------CCGCC---GC-CGCCGC-TTCTG----GCGCTAACGC--T---------CCTCAGCATCATGATTGGCATG-----------------------------------------------------------------------------------------------------------------------------------------------------------------------------------------CGGTCAGTTCAAGGGTGAGATCAAGGTCGACGGCGCCGACCTTGTCATCAACGGCA-AGAAGATCCGCTTCTACCAGGAGCGTGACC-CCGC--CAACATTCCCTGGGCCGAGACTGGTGCCTAC-TACATCGTCGAGTCCACTGGTGTCTTCA------CCACCACCGAGA----AGGCCTCTGCCCACTTGAAGGGCG-----GTG-------CCAAGAAGGTTGTCATCTCTGCTCCTTCTGC--TGACGCCCCCATGTTCGTCATGG-----------GCGTCAACAACGAGACC----TACAGGTCCGACATCAACATCCTCTCCAACGCCTCTTGCACCACCAAC-TGCCTTGCTC-------------CCCTCGCCAA----------------GGTCATCC-----------ACGAC-AAGTACACCAT--------CGTTGAGGGTCT---------------------------------CATGACC--ACCGTCCACT-----CCTACACTGCTACCCAG-AAG-----ACCGTCGACGG-TCCCTCTGCCAAGG---ACTGGCGTGGTGGCCGTACCGCTGCTGCCAACATCATCCC----------------------------------------------------------CAGCAGCACCGGTGCCGCCAA---------------GGCTGTCGGCAAGGTCATCCCCGACCTCAACGGCAAG-CTC-------------------------ACCGGCATGG-CCTTCCGTGTCCCTACCGCCAA-CGTCTCCGTTGTTGACCTCA------CTGCTCGCATCGAGAAGGGTGCC-----AGC----------------------------------------------
>Phyllosticta_westeae_BRIP_72390c
GGTGAACCTGCGGAAGGATCATTACTGAAA---TACGTAAT---------TCCTGAAAG--GTCATGGAAGG--------------------GGGAAGGCCGC--------------AAAAAAGCCCTAACCCG--ACC--TACCTTCACA-CCCTTGTGTATC-TACCC-TGTTGCTTTGGCGGGCCGACCC-GGTTTTGACCCGGGCGGCCGG----ACG-CCCCCAG----CCCAGTCCCCTGGGCC----AGG---ACGCCC--GGCTAAGCGC--CCGCCAGTAAAC---AAAAC-TCCAGCGATTATTT-TGTGTGGTCCTGA-GA-ATTCATTCAATAA-ATTAAAACTTTCAACAACGGATCTCTTGGTTCTGGCATCGATGAAGAACGCAGCGAAATGCGATAAGTAATGTGAATTGCAGAATTCAGTGAATCATCGAATCTTTGAACGCACATTGCGCCCCCTGGCATTCCGGGGGGCATGCCTGTTCGAGCGTCATTTCAACCCTCAAGCT-CTGCTTGGTATTGGGCGACGTCCGCT--GCCGGACGCGCCTGGAAGACCTCGGCGACGGCGTCTCAG-CCTCGAGC---GTAGTAG-T-AAAAC---ATCTCGCTTTGGA-GGAGGGGGCGACGGCT-TGCCGGACA-ATCGACCTT--CGGTCA----CTATTTTTCCAAGGTTGACCTCGGATCAGGTAGGGATACCCGCT---------------------------------------------------------------------------------------------------------------------------------------------------------------------------------------------------------------------------------------------------------------------------------------------------------------------------------------------------------------------------------------------------------------------------------------------------------------------------------------------------------------------------------------------------------------------------------------------------------------------------------------------------------------------------------------------------------------------------------------------------------------------GGTCAGTTG-CCTCACTT-TTCTT-------------TG---AGCGC-AG---GG---C-GG------CGACCGTCGCGCCACCG--CTGGCCCACTC--GCT-----CGA---GGGGCATTTTTT----TGGTGGGG--TCGG--GTTGCGCTAGGCTGCTTTGGCG-----CTCGGT-TACA-TGG-CCCGATGCAGCG---TTTTCGCGCCCGAC-CGTCG---------CCCTG-----CT------CAC----------CCTCAC-----CACG-GG---CG-CATGGCGCCGCAA-CG-CATCGAAACAATTTTTGCTAACG-CCCTCG----CAGGAAGCCGCCGAGCTCGGCAAGGGTTCCTTCAAGTACGCCTGGG-----------------------------------------------------------------------------------------------------------------------------------------------------------------------------------------------------------------------------------------------------------------------------------------------------------------------------------------------------------------------------------------------------------------------------------------------------------------------------------------------------------------------------------------------------------------------------------------------------------------------------------------------------------------------------------------------------------------------------------------------------------------------------------------------------------------------------------------------------------------------------------------------------------------------------------------------------------------------------------------------------------------------------------------------------------------------------------------------------------------------------------------------------------------------------------------------------------------------------------------------------------------------------------------------------------------------------------------------------------------------------------------------------------------------------------------------------------------------------------------------------------------------------------------------
>Phyllosticta_abieticola_CBS_112067_
GGTGAACCTGCGGAAGGATCATTACTGAAC--T--AGTAAT--------TCTCTGAAAG--GTCGCCGGTACC-------------------CGGTCCCCCCT--------------AAAAAGGGG--GCCGGGGAAGG--TCCTCTCACACCCCTTGTGTACCTTACCACTGTTGCTTTGGCGGGCCGACCC-GGTTTCGACCCGGGCGGCCGG-----CG-CCCCCAG--CCCCTAGTG----GGGCC----AGG---ACGTCC--GGCTAAGTGC--TCGCCAGTAAAC---AAAAC-TCCAGCGATTATTT-CGTGTAGTCCTGA-TA-AATTATTCAATTA-ATTAAAACTTTCAACAACGGATCTCTTGGTTCTGGCATCGATGAAGAACGCAGCGAAATGCGATAAGTAATGTGAATTGCAGAATTCAGTGAATCATCGAATCTTTGAACGCACATTGCGCCCTCTGGTATTCCGGAGGGCATGCCTGTTCGAGCGTCATTTCAACCCTCAAGCT-CTGCTTGGTATTGGGCGACGTCCGCT--GCCGGACGCGCCTCGAAGACCTCGGCGACGGCGTCCTAG-CCTCGAGC---GTAGTAG-T-AAAAT----TCTCGCTTTGGA-GTGCTGGGCGTTGGCC--GCCGGACA------------------------------------------------------------------AAATTTGAAA-GCTGGCGTCTTCGACGTCCGCATTGTAATTTGTAGAGGATGCTTCGGCAAGGACTCCTGCCTAAGTCCCCTGGAACGGGGCGTCACAGAGGGTGAGAATCCCGTATGTGGCGGGCGGTCCAAGCCATGTGAAGCTCCTTCGACGAGTCGAGTTGTTTGGGAATGCAGCTCTAAATGGGAGGTAAATTTCTTCTAAAGCTAAATATTGGCCAGAGACCGATAGCGCACAAGTAGAGTGATCGAAAGATGAAAAGCACTTTGGAAAGAGAGTTAAAAAGTACGTGAAATTGTTGAAAGGGAAGCGCTTGCAACCAGACTCGCTCGCAGTTGCTCAGCCGGCCTCTTGGCCGGTGTACTCTTCTGCGATCGGGCCAGCATCAGTTCGGGCGGCCGGATAAAGGTGTCGGGAATGTAGCACCCTTCGGGGTGTGTTATAGCCCGGCGCGGAATGCGGCCAGCCTGGACTGAGGATCTCGCTTCGGCAAGGATGCTGGCGTAATGGTTGTAAGCGGCCCGTCTTGAAACACGGACCAAGGAGTCTAACATCTATGCGAGTGTTTGGGTGTCAAACCCATGCGCGTAATGAAAGTGAACGGAGGTGGGAACCCCTCACGGGGTGCACCATCGACCGATCCTGATGTCTTCGGATGGATTTGAGTAAGAGCATAGCTGTTGGGACCCGAAAGATGGTGAACTATGCCTGAATAGGGTGAAGCCAGAGGAAACTCTG----------------------------------------------------------------------------------------------------------------------------------------------------------------------------------------------------------------------------------------------------------------------------------------------------------------------------------------------------------------------------------------------------------------------------------------------------------------------------------------------------------------------------------ACGCGCCCCGCGCTGTTTTCCGTAAGTC---CCG-CCCTGCCTCAGCTGTCCGAGG---GCCGATTAGGCGCCCGG-AAGCT-CGAGATGCTGAGATTT-GCCTGCT-GACGCTCTACAGCCTCCATTGTCGGTCGTCCCCGTCA-CCATGGGTATGTTTTCTCGCAGCGTCAGGC---------------------CCGCC---GC-CGTCGC-TTCTG----GCGCTAACGC--A---------CCGCAGTATCATGATTGGCATG-----------------------------------------------------------------------------------------------------------------------------------------------------------------------------------------------------------------------------------------------------------------------------------------------------------------------------------------------------------------------------------------------------------------------------------------------------------------------------------------------------------------------------------------------------------------------------------------------------------------------------------------------------------------------------------------------------------------------------------------------------------------------------------------------------------------------------------------------------------------------------------------------------------------------------------------------------------------------------------------------------------------------------------------------------------------------------------------------------------------------------------
>Sphaerulina_cornicola_CBS_111639__
GGTGAACCTGCGGAAGGATCATTACTGAAC----TAGTAAT--------TCTCTGAAAG--GTCGCCGTTACC-------------------CGGTTACCCCT--------------AAACAAGGG--GCCGGGGAAGG--TCCTCTCACA-CCCTTGTGTACCTTACCA-TGTTGCTTTGGCGGGCCGACCC-GGTTTCGACCCGGGCGGCCGG-----CG-CCCCCAG--CCTTCAC------CGGCC----AGG---ACGTCA--GGCTAAGCGC--CCGCCAGTATAC---AAAAC-TCAAGCGATTATTT-CGTGCAGTTCTGA-TA-AATTATTCAATTA-ATTAAAACTTTCAACAACGGATCTCTTGGTTCTGGCATCGATGAAGAACGCAGCGAAATGCGATAAGTAATGTGAATTGCAGAATTCAGTGAATCATCGAATCTTTGAACGCACATTGCGCCCTCTGGTATTCCGGAGGGCATGCCTGTTCGAGCGTCATTTCAACCCTCAAGCT-CTGCTTGGTATTGGGCGACGTCCGCT--GCCGGACGCGCCTCGAAGACCTCGGCGACGGCGTCTTAG-CCTCGAGC---GTAGTAG-T-AACAT-----CTCGCTTTGGA-GTGCTAGGCGTTGGCC--GCCGGACA------------------------------------------------------------------------------------------------------------------------------------------------------------------------------------------------------------------------------------------------------------------------------------------------------------------------------------------------------------------------------------------------------------------------------------------------------------------------------------------------------------------------------------------------------------------------------------------------------------------------------------------------------------------------------------------------------------------------------------------------------------------------------------------------------------------------------------------------------------------------------------------------------------------------------------------------------------------------------------------------------------------------------------------------------------------------------------------------------------------------------------------------------------------------------------------------------------------------------------------------------------------------------------------------------------------------------------------------------------------------ATGCGCCCCGCGCTGTTTTCCGTAAGTC---CCG-CCCTGCCTCAGCTGTCCGAGG---GCCGATTAGGCGCCCGG-AAGCT-CAAGATGCTGAGGTTT-GCCTGCT-AACGCTCTACAGCCTCCATTGTCGGTCGTCCCCGTCA-CCATGGGTATGTTTTCTCGCAGCATCAGGC---------------------CCGCC---AC-CGTTGC-TTCTG----GCGCTAACAC--A---------CCGCAGTATCATGATTGGCATG-----------------------------------------------------------------------------------------------------------------------------------------------------------------------------------------------------------------------------------------------------------------------------------------------------------------------------------------------------------------------------------------------------------------------------------------------------------------------------------------------------------------------------------------------------------------------------------------------------------------------------------------------------------------------------------------------------------------------------------------------------------------------------------------------------------------------------------------------------------------------------------------------------------------------------------------------------------------------------------------------------------------------------------------------------------------------------------------------------------------------------------
>Phyllosticta_cruenta_CBS_858.71_
GGTGAACCTGCGGAAGGATCATTACTGAAC----TAGTAAT----------TCTGAAAG--GTAGCCGG-----------------------AAGGCACCCCC--------------CTAAAAAAGGGGTGCCCGAAGG--TCCTCTCACA-CCCTTGTGTACCTTACCA-CGTTGCTTTGGCGGGCCGACCC-GGTTTTGACCCGGGCGGCCGG-----CG-CCCCCAGCCCCTCCAG------GAGCC----AGG---ACGTCC--GGCCAAGTGC--CTGCCAGTAAAC---AAAAC-TCCAGCGATTATTC-CATGTAGTCCTGA-TA-AATCATTAAATAA-ATTAAAACTTTCAACAACGGATCTCTTGGTTCTGGCATCGATGAAGAACGCAGCGAAATGCGATAAGTAATGTGAATTGCAGATTTCAGTGAATCATCGAATCTTTGAACGCACATTGCGCCCTCTGGTATTCCGGAGGGCATGCCTGTTCGAGCGTCATTTCAACCCTCAAGCT-CTGCTTGGTATTGGGCGACGTCCGCT--GTCGGACGCGCCTCGAAGACCTCGGCGACGGCGTCCCAG-CCTCGAGC---GTAGTAA---CATAC---ATCTCGCTTTGGA-GCGCTGGGCGTTGGCC--GCCGGACA-ATCGACCTT--CGGTCA-----CTATTTTCCAAGGTTGACCTCGGATCAGGTAGGGATACCCGCT--------------------------------------------------------------------------------------------------------------------------------------------------------------------------------------------------------------------------------------------------------------------------------------------------------------------------------------------------------------------------------------------------------------------------------------------------------------------------------------------------------------------------------------------------------------------------------------------------------------------------------------------------------------------------------------------------------------------------------------------------------------------AGGTCAGTTG-CTTCGCAT-TTTAT------------TTGAAAAGCGC-AG---GG---C-GGTTCGGTCGCTCGGCGCGCCACT--TGCTGCCCTCTC--ACT-----CGA-GGGGCGCATTTTTT----TGGTGGGG--TTGG--GCTGCGCTAAGCTCCTTTGGCG---CGTTCGGT-AATA-TCG-CCCGAAGTAGCA---TTTTCGCGCCCGAT-GGCCG---------CCCTC-----CGAGCCGCCATCCACTTTGCCTTTCAC-----TTCGTGT---CT-T--CGCAA------CA-T------------ATTACTAACA-CCCCCG----CAGGAAGCCGCAGAGCTCGGCAAGGGTTCCTTCAAATACGCTTGGGTCCTTGACAAGCTGAAGGCTGAGCGTGAGCGTGGTATCACCATCGATATCGCTCTCTGGAAGTTCGAGACCCCGAAGTACTATGTTACCGTCATTGACGCTCCCGGTCACCGTGACTTCATCAAGAACACGCGCCCCGCGCAGTTTTCCGTAAGTC---CCG-CCCTCCTCCAACCTCTAGAGG---CCCGATTAGGCGCCCGG-AAGTT-CTGAACATTGAGATGT-GCCTGCT-AACGCTCTACAGCCTCCCTTGTTGGTCGTCCCCGTCA-CCATGGGTATGTCTCCCCGCAGCGTCAGGC---------------------CCGCC---GC-CGTCGC-TTGTG----GCGCTAACGC--A---------CCACAGTATCATGATTGGTATGGCTGATCTTACGCATCAGCGTCGAGCACCAGGATGTCGACATCGTTGCCGTCAACGACCCCTTCATTGACCCCACCTACGCTGTATGTACAAT-----CCAACAACAACCACAATCCGGATAAAAGATGGTCAAATGGCTAATGATCTCGTCAGGCCTACATGCTCAA-GTATGACTCCAGCCA-CGGTCAGTTCAAGGGTGAGATCAAGGTCGAGGGCAGCAACCTTGTCATCAACGGCA-AGAAGGTCCGATTCTACCAGGAGCGTGACC-CCGC--AAGCATCCCCTGGGCTGAGACCGGCGCCTAC-TACATCGTCGAGTCCACTGGTGTCTTTA------CCACCACTGAGA----AGGCCTCTGCTCACTTGAAGGGTG-----GTG-------CCAAGAAGGTCGTCATCTCTGCTCCTTCTGC--CGACGCCCCCATGTTCGTCATGG-----------GCGTGAACAACGAGACG----TACAAGTCGGACATTAACGTCCTCTCCAACGCTTCCTGCACCACAAAC-TGCCTTGCTC-------------CCCTCGCCAA----------------GGTCATCC-----------ACGAC-AAGTACACCAT--------TGTCGAGGGTCT---------------------------------CATGACC--ACCGTCCATT-----CCTACACCGCAACCCAG-AAG-----ACTGTTGATGG-TCCCTCCGCCAAGG---ACTGGCGTGGTGGCCGCACTGCTGCAACCAACATCATTCC----------------------------------------------------------CAGCAGCACCGGTGCCGCCAA---------------GGCTGTCGGCAAGGTCATCCCCGATCTCAACGGCAAG-CTT-------------------------ACTGGCATGG-CTTTCCGTGTTCCCACGTCCAA-CGTGTCTGTTGTTGATCTTA------CTGTTCGCATTGAGAAGGGTGCC-----AGTTACGAGGAAGTCAAGCAGACCATTAAGGCTGCTTCGGAGGGTCCCC
>Phyllosticta_cruenta_MUCC0206
-------CTGCGGAAGGATCATTACTGAAC----TAGTAAT----------TCTGAAAG--GTAGCCGG-----------------------AAGGCACCCCC--------------CTAAAAAAGGGGTGCCCGAAGG--TCCTCTCACA-CCCTTGTGTACCTTACCA-CGTTGCTTTGGCGGGCCGACCC-GGTTTTGACCCGGGCGGCCGG-----CG-CCCCCAGCCCCTCCAG------GAGCC----AGG---ACGTCC--GGCCAAGTGC--CTGCCAGTAAAC---AAAAC-TCCAGCGATTATTC-CACGTAGTCCTGA-TA-AATCATTAAATAA-ATTAAAACTTTCAACAACGGATCTCTTGGTTCTGGCATCGATGAAGAACGCAGCGAAATGCGATAAGTAATGTGAATTGCAGATTTCAGTGAATCATCGAATCTTTGAACGCACATTGCGCCCTCTGGTATTCCGGAGGGCATGCCTGTTCGAGCGTCATTTCAACCCTCAAGCT-CTGCTTGGTATTGGGCGACGTCCGCT--GTCGGACACGCCTCGAAGACCTCGGCGACGGCGTCCCAG-CCTCGAGC---GTAGTAA---CATAC---ATCTCGCTTTGGA-GCGCTGGGCGTTGGCC--GCCGGACA-ATCGACCTT--CGGTCA-----CTATTTTCCAAGGTTGACCTCGGATCAGGTAGGGATACCCGCT------------------------------------------------------------------------------------------------------------------------------------------------------------------------------------------------------------------------------------------------------------------------------------------------------------------------------------------------------------------------------------------------------------------------------------------------------------------------------------------------------------------------------------------------------------------------------------------------------------------------------------------------------------------------------------------------------------------------------------------------------------------------------------------------------------------------------------------------------------------------------------------------------------------------------------------------------------------------------------------------------------------------------------------------------------------------------------------------------------------------------------------------------------------------------------------------------------------------------------------------------------------------------------------------------ACGCGCCCCGCGCAGTTTTCCGTAAGTC---CCG-CCCTCCTCCATCCTTTAGAGG---TCCGATAAGGCGCCCGG--AGTT-CAAAACATTGAGAT-T-GCCTGCT-AACGCTCTACAGCCTCCCTTGTTGGTCGTCCCCGTCA-CCATGGGTATGTTTCCCCGCAGCGTCAGGC---------------------CCGCC---GC-CGTCGC-TTGTG----GCGCTAACGC--A---------CC-CAGTATCATGATTGGTATG-----------------------------------------------------------------------------------------------------------------------------------------------------------------------------------------------------------------------------------------------------------------------------------------------------------------------------------------------------------------------------------------------------------------------------------------------------------------------------------------------------------------------------------------------------------------------------------------------------------------------------------------------------------------------------------------------------------------------------------------------------------------------------------------------------------------------------------------------------------------------------------------------------------------------------------------------------------------------------------------------------------------------------------------------------------------------------------------------------------------------------------
>Phyllosticta_cryptomeriae_KACC48643__
-------------------CATTACTGAAC----TAGTAAT--------TCTCTGAAAG--GTCGCCGGTAG--------------------GGGGTCCCCCT--------------TAAACAAGGGGCCCCCCGAAGG--TCCTCTCACA-CCCTTGTGTACCTTACCA-CGTTGCTTTGGCGGGCCGACCC-GGTTTCGACCCGGGCGGCCGG-----CG-CCCCCAG--CCCTCCG------GGGCC----AGG---ACGTCA--GGCTAAGCGC--CCGCCAGTAAAC---AAAAC-TCCAGCGATTATTT-TGTGTAGTCCTGA-CG-AATTATTCAATTAATTTAAAACTTTCAACAACGGATCTCTTGGTTCTGGCATCGATGAAGAACGCAGCGAAATGCGATAAGTAATGTGAATTGCAGATTTCAGTGAATCATCGAATCTTTGAACGCACATTGCGCCCTCTGGTATTCCGGAGGGCATGCCTGTTCGAGCGTCATTTCAACCCTCAAGCT-CTGCTTGGTATTGGGCGACGTCCGCT--GCCGGACGCGCCTCGAAGACCTCGGCGACGGCGTCCCAG-CCTCGAGC---GTAGTAG-T-AACAT---ATCTCGCTCTGGA-GTGCTGGGCGTTGGCC--GCCGGACA-ATCGACCTT--CGGTCA----CTATTTTTCCAAGGTTGACCTCGGATCAGGTAGGGATACCCGCT---------------------------------------------------------------------------------------------------------------------------------------------------------------------------------------------------------------------------------------------------------------------------------------------------------------------------------------------------------------------------------------------------------------------------------------------------------------------------------------------------------------------------------------------------------------------------------------------------------------------------------------------------------------------------------------------------------------------------------------------------------------------------------------------------------------------------------------------------------------------------------------------------------------------------------------------------------------------------------------------------------------------------------------------------------------------------------------------------------------------------------------------------------------------------------------------------------------------------------------------------------------------------------------------------------------------------------------------------------------------------------------------------------------------------------------------------------------------------------------------------------------------------------------------------------------------------------------------------------------------------------------------------------------------------------------------------------------------------------------------------------------------------------------------------------------------------------------------------------------------------------------------------------------------------------------------------------------------------------------------------------------------------------------------------------------------------------------------------------------------------------------------------------------------------------------------------------------------------------------------------------------------------------------------------------------------------------------------------------------------------------------------------------------------------------------------------------------------------------------------------------------------------------------------------------------------------------------------------------------------------------------------------------------------------------------------------------------------
>Phyllosticta_cryptomeriae_MUCC0028
-------CTGCGGAAGGATCATTACTGAAC----TAGTAAT--------TCTCTGAAAG--GTCGCCGGTAG--------------------GGGGTCCCCCT--------------TAAACAAGGGGCCCCCCGAAGG--TCCTCTCACA-CCCTTGTGTACCTTACCA-CGTTGCTTTGGCGGGCCGACCC-GGTTTCGACCCGGGCGGCCGG-----CG-CCCCCAG--CCCTCCG------GGGCC----AGG---ACGTCA--GGCTAAGCGC--CCGCCAGTAAAC---AAAAC-TCCAGCGATTATTT-TGTGTAGTCCTGA-CG-AATTATTCAATTAATTTAAAACTTTCAACAACGGATCTCTTGGTTCTGGCATCGATGAAGAACGCAGCGAAATGCGATAAGTAATGTGAATTGCAGATTTCAGTGAATCATCGAATCTTTGAACGCACATTGCGCCCTCTGGTATTCCGGAGGGCATGCCTGTTCGAGCGTCATTTCAACCCTCAAGCT-CTGCTTGGTATTGGGCGACGTCCGCT--GCCGGACGCGCCTCGAAGACCTCGGCGACGGCGTCCCAG-CCTCGAGC---GTAGTAG-T-AACAT---ATCTCGCTCTGGA-GTGCTGGGCGTTGGCC--GCCGGACA-ATCGACCTT--CGGTCA----CTATTTTTCCAAGGTTGACCTCGGATCAGGTAGGGATACCCGCT------------------------------------------------------------------------------------------------------------------------------------------------------------------------------------------------------------------------------------------------------------------------------------------------------------------------------------------------------------------------------------------------------------------------------------------------------------------------------------------------------------------------------------------------------------------------------------------------------------------------------------------------------------------------------------------------------------------------------------------------------------------------------------------------------------------------------------------------------------------------------------------------------------------------------------------------------------------------------------------------------------------------------------------------------------------------------------------------------------------------------------------------------------------------------------------------------------------------------------------------------------------------------------------------------ACGCGCCCCGCGCTGTTTTCCGTAAGTC---CCG-CCCTGCCTCAGCTGTCCGTGG---GCCGATTAGGCGCCCGGAAAGCT-CAAGATGTTGAGATTT-GCCTGCT-GACGCTCTACAGCCTCCATTGTCGGTCGTCCCCGTCA-CCATGGGTATGTTTTCTCGCAGCGTCAGGC---------------------CCGCC---GC-CGTCGC-TTCTG----GCGCTAACGT--A---------CCGCAGTATCATGATTGGCATG-----------------------------------------------------------------------------------------------------------------------------------------------------------------------------------------------------------------------------------------------------------------------------------------------------------------------------------------------------------------------------------------------------------------------------------------------------------------------------------------------------------------------------------------------------------------------------------------------------------------------------------------------------------------------------------------------------------------------------------------------------------------------------------------------------------------------------------------------------------------------------------------------------------------------------------------------------------------------------------------------------------------------------------------------------------------------------------------------------------------------------------
>Phyllosticta_foliorum_CBS_447.68_
GGTGAACCTGCGGAAGGATCATTACTGAAC----TAGTAAT--------TCTCTGAAAG--GTCGCCGTA----------------------GGGGGCCCCCC--------------CTAAACAAGGGGCCCCCGAAGG--TCCTCTCACA-CCCTTGTGTACCTTACCA-CGTTGCTTTGGCGGGCCGACCC-GGTTTCGACCCGGGCGGCCGG-----CG-CCCCCAG--CCCTCCA------GGGCC----AGG---ACGTCA--GGCCAAGCGC--CCGCCAGTAAAC---AAAAC-TCCAGCGATTATTT-CATGCGGTCCTGA-TA-AATTATTCAATTA-ATTAAAACTTTCAACAACGGATCTCTTGGTTCTGGCATCGATGAAGAACGCAGCGAAATGCGATAAGTAATGTGAATTGCAGATTTCAGTGAATCATCGAATCTTTGAACGCACATTGCGCCCTCTGGTATTCCGGAGGGCATGCCTGTTCGAGCGTCATTTCAACCCTCAAGCT-CTGCTTGGTATTGGGCGACGTCCGCT--GCCGGACGCGCCTCGAAGACCTCGGCGACGGCGTCCCAG-CCTCGAGC---GTAGTAG-T-AAAAT---ATCTCGCTCTGGA-GTGCTGGGCGTTGGCC--GCCGGACA------------------------------------------------------------------AAATTTGAAA-GCTGGCGTCTTCGACGTCCGCGTTGTAATTTGTAGAGGATGCTTCGGCGAGGACTCCTGCCTAAGTCCCCTGGAACGGGGCGTCACAGAGGGTGAGAATCCCGTATGTGGCGGGCGGTCCGAGCCATGTGAAGCTCCTTCGACGAGTCGAGTTGTTTGGGAATGCAGCTCTAAATGGGAGGTAAATTTCTTCTAAAGCTAAATATTGGCCAGAGACCGATAGCGCACAAGTAGAGTGATCGAAAGATGAAAAGCACTTTGGAAAGAGAGTTAAAAAGTACGTGAAATTGTTGAAAGGGAAGCGCTTGCAACCAGACTCGCTCGCAGTTGCTCAGCCGGCCTCTTGGCCGGTGTACTCTTCTGCGATCGGGCCAGCATCAGTTCGGGCGGCCGGATAAAGGTGTCGGGAATGTAGCACCCTTCGGGGTGTGTTATAGCCCGGCGCGGAATGCGGCCAGCCTGGACTGAGGATCTCGCTTCGGCAAGGATGCTGGCGTAATGGTTGTAAGCGGCCCGTCTTGAAACACGGACCAAGGAGTCTAACATCTATGCGAGTGTTTGGGTGTCAAACCCATGCGCGTAATGAAAGTGAACGGAGGTGGGAACCCCTCACGGGGTGCACCATCGACCGATCCTGATGTCTTCGGATGGATTTGAGTAAGAGCATAGCTGTTGGGACCCGAAAGATGGTGAACTATGCCTGAATAGGGTGAAGCCAGAGGAAACTCTG----CGGTCG-CCTCACTT-TTTCT------------TTG---AGCGC-AG---GGCGCC--------TCGCTCGTCGCGCCACC--ATTTGCCGTCTC--GCT-----CGA---GGGGCATTTTTT----TGGTGGGG--TCGG--GCTGCGCTAAGCTGCTTTGGCG---CGTTCGGC-AATA-TCG-CCCGAAGCAGGA---TTTTTGCGCCCGACTTGTCG---------CCCTG-----CG------CAACACA------CCTCCC-----TTTG-AT---CG-T--CGCAT------CA-T------------TTTGCTAACG-CCCTCC----CAGGAA------------------------------------------------------------------------------------------------------------------------------------------------------------------------ACGCGCCCCGCGCTGTTTTCCGTAAGTC---CCG-CCCTGCCTCAGCTGTCCGAGG---GCCGATTAGGCGCCCGG-AAGCT-CAAGATGTTGAGATTT-GCCTGCT-GACGCTCTACAGCCTCCATTGTCGGTCGTCCCCGTCA-CCATGGGTACGTTTTCTCGCAGCGTCAGGC---------------------CCGCA---GC-CGTCGC-TTCTG----GCGCTAACGC--A---------CCGCAGTATCATGATTGGCATG-----------------------------------------------------------------------------------------------------------------------------------------------------------------------------------------CGGTCAGTTCAAGGGTGAGATCAAGGTCGAGGGCAACGACCTTGTCATCAACGGCA-AGAAGGTCCGCTTCTACCAGGAGCGGGACC-CCGC--CAGCATCCCATGGGCTGAGACCGGCGCCTAC-TACATCGTCGAGTCCACTGGTGTCTTCA------CCACCACCGAGA----AGGCCTCTGCTCACTTGAAGGGCG-----GTG-------CCAAGAAGGTTGTCATCTCTGCTCCTTCTGC--CGACGCCCCCATGTTCGTCATGG-----------GCGTCAACCACGAGACC----TACAAGTCCGACATCAACGTCCTCTCCAACGCTTCCTGCACCACCAAC-TGCCTTGCTC-------------CCCTCGCCAA----------------GGTCATCC-----------ACGAC-AAGTACACCAT--------TGTTGAGGGTCT---------------------------------CATGACC--ACTGTTCACT-----CCTACACTGCCACCCAG-AAG-----ACCGTTGACGG-TCCCTCCGCCAAGG---ACTGGCGTGGTGGCCGCACTGCTGCTGCCAACATCATCCC----------------------------------------------------------CAGCAGTACTGGTGCCGCCAA---------------GGCTGTCGGCAAGGTCATCCCCGACCTTAATGGCAAG-CTC-------------------------ACCGGCATGG-CTTTCCGTGTCCCCACTGCCAA-CGTCTCCGTTGTTGACCTCA------CTGCTCGCATCGAGAAGGGCGCC-----AGCTACGAGGAAATCAAGCAGA---------------------------
>Phyllosticta_gaultheriae_CBS_447.70__
-------------------CATTACTGAAC----TAGTAAT--------TCTCTGAAAG--GTCGCCGGTAC--------------------CCGGTCCCCCC--------------TAAACAAGGGGGCCGGGGAAGG--TCCTCTCACA-CCCTTGTGTACCTTACCA-TGTTGCTTTGGCGGGCCGACCC-GGTTTCGACCCGGGCGGCCGG-----CG-CCCCCAG--CCCTCAC------CGGCC----AGG---ACGTCA--GGCTAAGCGC--CCGCCAGTATAC---AAAAC-TCCAGCGATTATTT-CGTGCAGTTCTGA-TA-AATTATTCAATTA-ATTAAAACTTTCAACAACGGATCTCTTGGTTCTGGCATCGATGAAGAACGCAGCGAAATGCGATAAGTAATGTGAATTGCAGAATTCAGTGAATCATCGAATCTTTGAACGCACATTGCGCCCTCTGGTATTCCGGAGGGCATGCCTGTTCGAGCGTCATTTCAACCCTCAAGCT-CTGCTTGGTATTGGGCGACGTCCGCT--GCCGGACGCGCCTCGAAGACCTCGGCGACGGCGTCTTAG-CCTCGAGC---GTAGTAG-T-AACAT-----CTCGCTTTGGA-GTGCTAGGCGTTGGCC--GCCGGACA-ATCGACCTT--TGGTCT-----ATTACTTCCAAGG------------------------------AAATTTGAAA-GCTGGCGTCTTCGACGTCCGCGTTGTAATTTGTAGAGGATGCTTCGGCGAGGACTCCTGCCTAAGTCCCCTGGAACGGGGCGTCACAGAGGGTGAGAATCCCGTATGTGGCGGGCGGTCCAAGCCATGTGAAGCTCCTTCGACGAGTCGAGTTGTTTGGGAATGCAGCTCTAAATGGGAGGTAAATTTCTTCTAAAGCTAAATATTGGCCAGAGACCGATAGCGCACAAGTAGAGTGATCGAAAGATGAAAAGCACTTTGGAAAGAGAGTTAAAAAGTACGTGAAATTGTTGAAAGGGAAGCGCTTGCAACCAGACTCGCTCGCAGTTGCTCAGCCGGCCTCTTGGCCGGTGTACTCTTCTGCGATCGGGCCAGCATCAGTTCGGGCGGCTGGATAAAGGTGTCGGGAATGTAGCACCCTTCGGGGTGTGTTATAGCCCGGCGCGGAATGCGGCCAGCCTGGACTGAGGATCTCGCTTCGGCAAGGATGCTGGCGTAATGGTTGTAAGCGGCCCGTCTTGAAACACGGACCAAGGAGTCTAACATCTATGCGAGTGTTTGGGTGTCAAACCCATGCGCGTAATGAAAGTGAACGGAGGTGGGAACCCTTCACGGGGTGCACCATCGACCGATCCTGATGTCTTCGGATGGATTTGAGTAAGAGCATAGCTGTTGGGACCCGAAAGATGGTGAACTATGCCTGAATAGGGTGAAGCCAGAGGAAACTCTGAGGTCAGTCG-CCTCATAT-TTTCT------------TTG---AGCGC-AG---GG---C-GGC----CAGCTCGTCGCGCCACC--TTTTGCCGTTTC--GCT-----CCA---TGGCCA-TTTTT----TGGTGGGG--TCGG--GCTGCGCTAGGCTGCTTTGGCG---CGTTCGGC-AATA-TCG-CCCGAAGCAGCA---TTTTTGCGCCCGAC-GATCG---------CCCTG-----CG------CACGC-A------CTTCAC----------AT---CAGT--CGCAA------CA-T------------TCTGCTAACG-CCCTCG----CAGGAAGCCGCCGAGCTCGGTAAGGGTCCCTTCAAGTAA---------------------------------------------------------------------------------------------------------------------------------------ATGCGCCCCGCGCTGTTTTCCGTAAGTC---CCG-TCCTGCCTCAGCTGTCCGAGG---GCCGATTAGGCGCCCGG-AAGCT-CAAGATGCTGAGGTTT-GCCCGCT-AACGCTCTACAGCCTCCATTGTCGGTCGTCCCCGTCA-CCATGGGTATGTTTTCTCGCAGCGTCAGGC---------------------CCGCC---GC-CGTTGC-TTCTG----GCGCTAACAC--A---------CCGCAGTATCATGATTGGCATG-----------------------------------------------------------------------------------------------------------------------------------------------------------------------------------------CGGTCAGTTCAAGGGTGAGATCAAGGTCGAGGGCAGCGACCTTGTCATCAACGGCA-AGAAGGTCCGCTTCTACCAGGAGCGTGACC-CCGC--CAACATCCCCTGGGCTGAGACCGGCGCCTAC-TACATCGTCGAGTCCACTGGTGTCTTCA------CCACCACCGAGA----AGGCATCTGCTCACTTGAAGGGCG-----GTG-------CCAAGAAGGTCGTCATCTCTGCTCCTTCTGC--CGACGCCCCCATGTTCGTCATGG-----------GCGTCAACAACGAGACC----TACAAGTCCGACATCAACGTCCTCTCCAACGCCTCGTGCACCACCAAC-TGCCTTGCTC-------------CCCTCGCCAA----------------GGTCATCC-----------ACGAC-AAGTACACCAT--------TATTGAGGGTCT---------------------------------CATGACC--ACTGTCCACT-----CCTACACTGCCACCCAG-AAG-----ACCGTTGACGG-TCCCTCCGCCAAGG---ACTGGCGTGGTGGCCGCACTGCTGCTGCCAACATCATCCC----------------------------------------------------------CAGCAGCACCGGTGCCGCCAA---------------GGCTGTCGGCAAGGTCATCCCCGACCTTAACGGCAAG-CTC-------------------------ACCGGCATGG-CTTTCCGTGTCCCCACTGCCAA-CGTCTCCGTTGTCGACCTGA------CTGCTCGCATCGAGAAGGGCGCC-----AGCTACGAGGAGATCAAGCAGA---------------------------
>Phyllosticta_hakeicola_CBS_143492_
GGTGAACCTGCGGAAGGATCATTACTGAAC----TAGTAAT--------TCTCTGAAAG--GTTGCCGGTACC-------------------CGGTCCCCCCT--------------AAAAAGGAG--GCCGGGGAAGG--TCCTCTCACACCCCTTGTGTACCTTACCACTGTTGCTTTGGCGGGCCGACCC-GGTTTCGACCCGGGCGGCCGG-----CG-CCCCCAG-CCCCCTAGCGG---GGGCC----AGG---ACGTCT--GGCTAAGTGC--CCGCCAGTATAC---AAAAC-TCCAGCGATTATTT-CGTGTAGTCCTGA-TA-AATTATTCAATTA-ATTAAAACTTTCAACAACGGATCTCTTGGTTCTGGCATCGATGAAGAACGCAGCGAAATGCGATAAGTAATGTGAATTGCAGAATTCAGTGAATCATCGAATCTTTGAACGCACATTGCGCCCTCTGGTATTCCGGAGGGCATGCCTGTTCGAGCGTCATTTCAACCCTCAAGCT-CTGCTTGGTATTGGGCGACGTCCGCT--GCCGGACGCGCCTCGAAGACCTCGGCGACGGCGTCCTAG-CCTCGAGC---GTAGTAG-T-AAAAT----TCTCGCTTTGGA-GTGCTGGGCGTTGGCC--GCCGGACA-ATCGACCTT--CGGTCT---ATTCAATTTCCAAGGTTGACCTCGGATCAGGTAGGGATACCCGCTAAATTTGAAA-GCTGGCGTCTTCGACGTCCGCGTTGTAATTTGTAGAGGATGCTTCGGCGAGGACTCCTGCCTAAGTCCCCTGGAACGGGGCGTCACAGAGGGTGAGAATCCCGTATGTGGCGGGCGGTCCAAGCCATGTGAAGCTCCTTCGACGAGTCGAGTTGTTTGGGAATGCAGCTCTAAATGGGAGGTAAATTTCTTCTAAAGCTAAATATTGGCCAGAGACCGATAGCGCACAAGTAGAGTGATCGAAAGATGAAAAGCACTTTGGAAAGAGAGTTAAAAAGTACGTGAAATTGTTGAAAGGGAAGCGCTTGCAACCAGACTCGCTCGCAGTTGCTCAGCCGGCCTCTTGGCCGGTGTACTCTTCTGCGATCGGGCCAGCATCAGTTCGGGCGGCCGGATAAAGGTGTCGGGAATGTAGCACCCTTCGGGGTGTGTTATAGCCCGGCGCGGAATGCGGCCAGCCTGGACTGAGGATCTCGCTTCGGCAAGGATGCTGGCGTAATGGTTGTAAGCGGCCCGTCTTGAAACACGGACCAAGGAGTCTAACATCTATGCGAGTGTTTGGGTGTCAAACCCATGCGCGTAATGAAAGTGAACGGAGGTGGGAACCCCTCACGGGGTGCACCATCGACCGATCCTGATGTCTTCGGATGGATTTGAGTAAGAGCATAGCTGTTGGGACCCGAAAGATGGTGAACTATGCCTGAATAGGGTGAAGCCAGAGGAAACTCTGAGGTCAGTCG-CCCCACTT-TTTCT------------TTG---AGCGC-AG---GG---C-GGC----CAGCTCGTCGCGCCACC--TTTTGCCCTCTC--GCT-----CGA---GGGGCA-TTTTT----TGGTGGGG--TCGG--GCTGCGCTAAGCTGCTTCGGCG---CGTTCGGC-AATA-TCG-CCCGAAGCAGCA---TTTTTGCGCCCGAT-GGTCG---------CCCTG-----CG------CACCCAC--TCGACTTCAC-----TTCG--G----T----CGCAA------CA-T------------TTTGCTAACG-CCCTCG----CAGGAAGCCGCCGAGCTCGGCAAGGGTTCCTTCAAGTACGCCTGGGTCCTTGACAAGCTGAAGGCTGAGCGTGAGCGTGGTATCACCATCGACATTGCTCTCTGGAAGTTCGAGACCCCGAAGTACTATGTCACCGTCATTGACGCCCCCGGTCACCGTGACTTCATCAAGAACACGCGCCCCGCGCTGTTTTCCGTAAGTC---CCG-CCCTGCCTCAGCTGTCCGAGG---GCCGATTAGGCGCCCGG-AAGCT-CGAGATGCTGAGATTT-GCCTGCT-GACGCTCTACAGCCTCCATTGTCGGTCGTCCCCGTCA-CCATGGGTATGTTTTCTCGCAGCGTCAGGC---------------------CCGCC---GC-CGTCGC-TTCTG----GCGCTAACGC--A---------CCGCAGTATCATGATTGGCATGAGCTAATCTATGGAACAGGGTCGAGCACCAGGATGTCGACATTGTCGCCGTCAACGACCCCTTCATTGACCCCACCTACGCTGTATGTACACT--------TGAAAATCAAGAGCTCGGATAGTAGACAATAAGTAGCTAACGGCCCCCGTCAGGCCTACATGCTCAA-GTATGACTCCACCCA-CGGCCAGTTCAAGGGTGAGATCAAGGTCGAGGGCAGCGACCTTGTCATCAACGGCA-AGAAGGTCCGCTTCTACCAGGAGCGTGACC-CCGC--CAGCATCCCCTGGGCTGAGACCGGCGCCTAC-TACATCGTCGAGTCCACTGGTGTCTTCA------CCACCACCGAGA----AGGCCTCTGCTCACTTGAAGGGCG-----GTG-------CCAAGAAGGTCGTCATCTCTGCCCCTTCTGC--CGACGCCCCCATGTTCGTCATGG-----------GCGTCAACAACGAGACC----TACAAGTCCGACATCAACGTCCTCTCCAACGCCTCGTGCACAACC------------------------------------------------------------------------------------------------------------------------------------------------------------------------------------------------------------------------------------------------------------------------------------------------------------------------------------------------------------------------------------------------------------------------------------------------------------------------------------------------------------------------------------------------------------------------------
>Phyllosticta_hamamelidis_MUCC149_
GGTGAACCTGCGGAAGGATCATTACTGAAC----TAGCAGT--------TCTCTGAAAG--GTAGCCGAC-------CGGGACGGGGGGCGACCCCCCCCTCC--------------CGAGAGGTC----------------CTCT-CACACCCCTTGTGTACCTTACCA-CGTTGCCTTGGCGGGCCGACCC-GGTTTCGACCCGGGCGGCCGG-----CG-CCC-------------------CGTCC----AGGGGCGCGCCG--GGCCAAGCGC--CCGCCAGCGAAC---AAAAC-TCTTGCGATTATTT-CGTGCAGTCCTGA-CG-TATTATTCAATAA-ACTAAAACTTTCAACAACGGATCTCTTGGTTCTGGCATCGATGAAGAACGCAGCGAAATGCGATAAGTAATGTGAATTGCAGAATTCAGTGAATCATCGAATCTTTGAACGCACATTGCGCCCTCTGGTATTCCGGAGGGCATGCCTGTTCGAGCGTCATTTCAACCCTCAAGCT-CTGCTTGGTGTTGGGCGACGTCCGCT--GCCGGACGCGCCTCGAAGACCTCGGCGACGGCGAC-CAG-CCTCGAGC---GTAGTAG-T-AAAAT----TCTCGCTTTGGA-GCGCCGGTCGTCGGCC--GCCGGACA------------------------------------------------------------------------------------------------------------------------------------------------------------------------------------------------------------------------------------------------------------------------------------------------------------------------------------------------------------------------------------------------------------------------------------------------------------------------------------------------------------------------------------------------------------------------------------------------------------------------------------------------------------------------------------------------------------------------------------------------------------------------------------------------------------------------------------------------------------------------------------------------------------------------------------------------------------------------------------------------------------------------------------------------------------------------------------------------------------------------------------------------------------------------------------------------------------------------------------------------------------------------------------------------------------------------------------------------------------------------ATGCGCCCCGCGCTGTTTTCCGTAAGTT---CCG-CCCTTCCTCAGCTGTCCGAAG---GCCCAAGGGGCGCCCGG-AAGCT-CAAGACGCTGAGATTT-GCCTGCT-GACGCCCTGCAGCCTCCATTGTCGGTCGTCCTCGTCA-CCAAGGGTATGTTTTCTCGCAGCGTCAGCC---------------------CCGCC---GC-CATCGC-TTCTG----GCGCTAACGC--A---------CCGCAGTATCATGATTGGCATG-----------------------------------------------------------------------------------------------------------------------------------------------------------------------------------------------------------------------------------------------------------------------------------------------------------------------------------------------------------------------------------------------------------------------------------------------------------------------------------------------------------------------------------------------------------------------------------------------------------------------------------------------------------------------------------------------------------------------------------------------------------------------------------------------------------------------------------------------------------------------------------------------------------------------------------------------------------------------------------------------------------------------------------------------------------------------------------------------------------------------------------
>Phyllosticta_hubeiensis_LC1652_
----TACCTGCGGAAGGATCATTACTGAAC---TTAGTAAT----------TCTGAAAG--GTAGCCGGT----------------------AAGGGACCCCC--------------CTAAACAAGGGGCCCCTGAAGG--TCCTCTCACACCCCTTGTGTACCTTACTG-CGTTGCTTCGGCGGGCCGACCC-GGTTTCGACCCGGGCGGCCGG-----CG-GTACCAG--CCTCTCG------GGGCC----AGG-ATGCGTCC--GGTTACGTGC--CCGTCAATGG-----AAAAC-TCTAGCGATTATTT-CATGCAGTCCTGA-TG-AATTATTCAATTA-ATCAAAACTTTCAACAACGGATCTCTTGGTTCTGGCATCGATGAAGAACGCAGCGAAATGCGATAAGTAATGTGAATTGCAGAATTCAGTGAATCATCGAATCTTTGAACGCACATTGCGCCCTCTGGTATTCCGGAGGGCATGCCTGTTCGAGCGTCATTTCAACCCTCAAGCT-CTGCTTGGTATTGGGCGACGTCCGCT--GCCGGACGCGCCTCGAAGACCTCGGCGACGGCGTCCCAG-CCTCGAGC---GTAGTAG-T-AACAT----TCTCGCTTTGGA-GTGCTGGGCGTTGGCC--GCCGGACA-ATCGACCTT--CGGTCA--TCAATTTTCTCCAAGGTTGACCTCGGATCAGGTAGGGATACCCGCT--------------------------------------------------------------------------------------------------------------------------------------------------------------------------------------------------------------------------------------------------------------------------------------------------------------------------------------------------------------------------------------------------------------------------------------------------------------------------------------------------------------------------------------------------------------------------------------------------------------------------------------------------------------------------------------------------------------------------------------------------------------------AGGTCAGTTG-CCTCACAT-TTTCT------------TTG---AGCGC-AG---GG---C-GGC----TCGCTCGTGGCGCCACC--TTTTGCCCTCTC--GCT-----CGA---GGCGCA-TTTTT----TGGTGGGG--TCGG--GCTGCGCTAAGCTGCTTTGGTG---CGTTCGGC-AACA-TCG-CCCAAAGCAGCA---TTTTTGCGCCCGGC-CATGG---------TCCTG-----CG------CATCA----CCCGCTTCAC-----TTTG-TG---AT-CGTCGCAA------CA-T------------TCAGCTAACG-CCCTCG----CAGGAAGCCGCCGAGCTCGGTAAGGGTTCCTTCAAGTAA---------------------------------------------------------------------------------------------------------------------------------------ACGCGCCCCGCGCTGTTTTCCGTGAGTC---CCG-CCATGCCTCAGCTGTCCGAGG---GCCGATGAGGCGCCTCG-AAGCT-CAAGATGTCGAGATTT-GCCTGCT-GACGCTCCACAGCCTCCATTGTCGGTCGTCCCCGTCA-CCATGGGTATGTTCTCTCGCAGCGTCAGGC---------------------CCGCC---GC-CGTCGC-TTCTG----GCGCTAACGC--A---------CCGCAGTATCATGATTGGCATG---------------------------------------------------------------------------------------------------------------GAGCTCGCATATAAGATGGTCAATGGCTAAC-GGCCCCGTCAGGCCTACATGCTCAA-GTATGACTCCACCCA-CGGTCAGTTCAAGGGTGAGGTCAAGGTCGAGGGCAGCGACCTTCTCATCAACGGCA-AGAAGGTCCGCTTCTACCAGGAGCGTGACC-CCGC--CAGCATCCCCTGGGCTGAGACCGGCGCCTAC-TACATCGTCGAGTCCACCGGTGTCTTCA------CCACCACCGAGA----AGGCCTCTGCTCACTTGAAGGGCG-----GTG-------CCAAGAAGGTTGTCATCTCTGCTCCTTCTGC--CGACGCCCCCATGTTCGTCATGG-----------GTGTCAACAACGAGACC----TACACGTCTGACATCAACGTCCTCTCCAACGCCTCCTGCACCACCAAC-TGCCTTGCTC-------------CCCTCGCAAA----------------GGTCATCA-----------ATGAC-AAGTACACCAT--------CATCGAGGGTCT---------------------------------CATGACC--ACTGTCCACT-----CCTACACTGCCACCCAG-AAG-----ACCGTTGACGG-TCCCTCCGCCAAGG---ACTGGCGTGGTGGCCGCACCGCTGCTACCAACATCATCCC----------------------------------------------------------CAGCAGCACCGGTGCCGCCAA---------------GGCTGTGGGCAAGGTCATCCCCAACCTCAACGGCAAG-CTC-------------------------ACCGGCATGG-CTTTCCGTGTCCCCACCTCCAA-CGTCTCCGTCGTTGACCTCA------CTGCTCGCATCGAGAAGGGCGCT-----AGCTATGACGAGATCAAGCAAACCATCAAGGCTGCCGCCGAGGGTCCCC
>Phyllosticta_hubeiensis_LC1653_
----AACCTGCGGAAGGATCATTACTGAAC---TTAGTAAT----------TCTGAAAG--GTAGCCGGT----------------------AAGGGACCCCC--------------CTAAACAAGGGGCCCCTGAAGG--TCCTCTCACACCCCTTGTGTACCTTACTG-CGTTGCTTCGGCGGGCCGACCC-GGTTTCGACCCGGGCGGCCGG-----CG-GTACCAG--CCTCTCG------GGGCC----AGG-ATGCGTCC--GGTTACGTGC--CCGTCAATGG-----AAAAC-TCTAGCGATTATTT-CATGCAGTCCTGA-TG-AATTATTCAATTA-ATCAAAACTTTCAACAACGGATCTCTTGGTTCTGGCATCGATGAAGAACGCAGCGAAATGCGATAAGTAATGTGAATTGCAGAATTCAGTGAATCATCGAATCTTTGAACGCACATTGCGCCCTCTGGTATTCCGGAGGGCATGCCTGTTCGAGCGTCATTTCAACCCTCAAGCT-CTGCTTGGTATTGGGCGACGTCCGCT--GCCGGACGCGCCTCGAAGACCTCGGCGACGGCGTCCCAG-CCTCGAGC---GTAGTAG-T-AACAT----TCTCGCTTTGGA-GTGCTGGGCGTTGGCC--GCCGGACA-ATCGACCTT--CGGTCA--TCAATTTTCTCCAAGGTTGACCTCGGATCAGGTAGGGATACCCGCT--------------------------------------------------------------------------------------------------------------------------------------------------------------------------------------------------------------------------------------------------------------------------------------------------------------------------------------------------------------------------------------------------------------------------------------------------------------------------------------------------------------------------------------------------------------------------------------------------------------------------------------------------------------------------------------------------------------------------------------------------------------------AGGTCAGTTG-CCTCACAT-TTTCT------------TTG---AGCGC-AG---GG---C-GGC----TCGCTCGTGGCGCCACC--TTTTGCCCTCTC--GCT-----CGA---GGCGCA-TTTTT----TGGTGGGG--TCGG--GCTGCGCTAAGCTGCTTTGGTG---CGTTCGGC-AACA-TCG-CCCAAAGCAGCA---TTTTTGCGCCCGGC-CATGG---------TCCTG-----CG------CATCA----CCCGCTTCAC-----TTTG-TG---AT-CGTCGCAA------CA-T------------TCAGCTAACG-CCCTCG----CAGGAAGCCGCCGAGCTCGGTAAGGGTTCCTTCAAGTAA---------------------------------------------------------------------------------------------------------------------------------------ACGCGCCCCGCGCTGTTTTCCGTGAGTC---CCG-CCATGCCTCAGCTGTCCGAGG---GCCGATGAGGCGCCTCG-AAGCT-CAAGATGTCGAGATTT-GCCTGCT-GACGCTCCACAGCCTCCATTGTCGGTCGTCCCCGTCA-CCATGGGTATGTTCTCTCGCAGCGTCAGGC---------------------CCGCC---GC-CGTCGC-TTCTG----GCGCTAACGC--A---------CCGCAGTATCATGATTGGCATG---------------------------------------------------------------------------------------------------------------GAGCTCGCATATAAGATGGTCAATGGCTAAC-GGCCCCGTCAGGCCTACATGCTCAA-GTATGACTCCACCCA-CGGTCAGTTCAAGGGTGAGGTCAAGGTCGAGGGCAGCGACCTTCTCATCAACGGCA-AGAAGGTCCGCTTCTACCAGGAGCGTGACC-CCGC--CAGCATCCCCTGGGCTGAGACCGGCGCCTAC-TACATCGTCGAGTCCACCGGTGTCTTCA------CCACCACCGAGA----AGGCCTCTGCTCACTTGAAGGGCG-----GTG-------CCAAGAAGGTTGTCATCTCTGCTCCTTCTGC--CGACGCCCCCATGTTCGTCATGG-----------GTGTCAACAACGAGACC----TACACGTCTGACATCAACGTCCTCTCCAACGCCTCCTGCACCACCAAC-TGCCTTGCTC-------------CCCTCGCAAA----------------GGTCATCA-----------ATGAC-AAGTACACCAT--------CATCGAGGGTCT---------------------------------CATGACC--ACTGTCCACT-----CCTACACTGCCACCCAG-AAG-----ACCGTTGACGG-TCCCTCCGCCAAGG---ACTGGCGTGGTGGCCGCACCGCTGCTACCAACATCATCCC----------------------------------------------------------CAGCAGCACCGGTGCCGCCAA---------------GGCTGTGGGCAAGGTCATCCCCAACCTCAACGGCAAG-CTC-------------------------ACCGGCATGG-CTTTCCGTGTCCCCACCTCCAA-CGTCTCCGTCGTTGACCTCA------CTGCTCGCATCGAGAAGGGCGCT-----AGCTATGACGAGATCAAGCAAACCATCAAGGCTGCCGCCGAGGGTCCCC
>Phyllosticta_illicii_24_1_1_
-----------GGAAGGATCATTACTGAAC---TAAGTAAT--------TCTCTGAAAG--GTCGCCGAGTA--------------------AGGGGTCCCCC--------------TAAACAAGGGGCCCCCCAAAGG--TCCTCTCACACCCCTTGTGTACCTTACCA-TGTTGCTTTGGCGGGCCGACCC-GGTTTCGACCCGGGCGGCCGG-----CG-ACCCCAG----CCCTCTTCGAGGGGCC----AGG---ACGTCA--GGCTAAGTGC--CCGCCAGTATAC---AAAAC-TCCAGCGATTATTT-TGTGTAGTCCTGA-CC-AATTACTTAATTA-ATTAAAACTTTCAACAACGGATCTCTTGGTTCTGGCATCGATGAAGAACGCAGCGAAATGCGATAAGTAATGTGAATTGCAGAATTCAGTGAATCATCGAATCTTTGAACGCACATTGCGCCCTCTGGTATTCCGGAGGGCATGCCTGTTCGAGCGTCATTTCAACCCTCAAGCT-CTGCTTGGCATTGGGCGACGTCCGCT--GCCGGACGCGCCTCGAAGACCTCGGCGACGGCGTCCTAG-CCTCGAGC---GTAGTAG-T-AACAT---ATCTCGCTTTGGA-GTGCTGGGCGTTGGCC--GCCGGACA------------------------------------------------------------------AAATTTGAAA-GCTGGCGTCTTCGGCGTCCGCGTTGTAATTTGTAGAGGATGCTTCGGTGAGGACTCCTGCCTAAGTCCCCTGGAACGGGGCGTCACAGAGGGTGAGAATCCCGTATGTGGCGGGCGGTCCGAGCCATGTGAAGCTCCTTCGACGAGTCGAGTTGTTTGGGAATGCAGCTCTAAATGGGAGGTAAATTTCTTCTAAAGCTAAATATTGGCCAGAGACCGATAGCGCACAAGTAGAGTGATCGAAAGATGAAAAGCACTTTGGAAAGAGAGTTAAAAAGTACGTGAAATTGTTGAAAGGGAAGCGCTTGCAACCAGACTCGCTCGCAGTTGCTCAGCCGGCCTCTTGGCCGGTGTACTCTTCTGCGATCGGGCCAGCATCAGTTCGGGCGGCTGGATAAAGGTGCCGGGAATGTAGCACCCCTCGGGGTGTGTTATAGCCCGGTGCGGAATGCGGCCAGCCTGGACTGAGGATCTCGCTTCGGCAAGGATGCTGGCGTAATGGTTGTAAGCGGCCCGTCTTGAAACACGGACCAAGGAGTCTAACATCTATGCGAGTGTTTGGGTGTCAAACCCATGCGCGTAATGAAAGTGAACGGAGGTGGGAACCCCTCGCGGGGTGCACCATCGACCGATCCTGATGTCTTCGGATGGATTTGAGTAAGAGCATAGCTGTTGGGACCCGAAAGATGGTGAACTATGCCTGAATAGGGTGAAGCCAGAGGAAACTCTGAGGTCAGTTG-CCTCACAT-TTTCT------------TTG---AGTGC-AG---GG---C-GGC----TCGCTCGTCGGGCCACC--TTTTGCCCTCTC--GCT-----CGA-GTGTGGCA-TTTTT----TGGTGGGG--TCGG--GCTGCGCTAAGCTGCTTTGGCG---CGTTCGGC-AATA-TCG-CCCGAAGTAGCA---TTTTTGCGCCCGAC-GGTCG---------CCCTG-----CG------CACCATCCA----CTTCAC-----TTCG-GT---CG-C--CGCAG------CC-T------------TTTGCTAACGCCCCTCT----CAGGAAGCCGCCGAGCTCGGCAAGGGTTCCTTCAAGTACGCCTGGGTCCTTGACAAGCTGAAGGCTGAGCGTGAGCGTGGTATCACCATCGACATTGCTCTCTGGAAGTTCGAGACCCCGAAGTACTATGTCACCGTCATTGACGCCCCCGGTCACCG----------------ACGCGCCCCGCGCTGTTTTCCGTGAGTC---CCG-CCCTGCCTCAGCTGTCCGAGG---GCCGATTAGACGGCCGG-AGGCT-CAAGATGTTGAGATTT-GGCTGCT-GACGCTCTACAGCCTCCATTGTCGGTCGTCCCCGTCA-CCATGGGTATGTTTTCTCGCAGCGTCAGGC---------------------CCGCC---GC-CGTCGC-TTCTG----GCGCTAACGC--A---------TCGCAGTATCATGATTGGCATG-----------------------------------------------------------------------------------------------------------------------------------------------------------------------------------------------------------------------------------------------------------------------------------------------------------------------------------------------------------------------------------------------------------------------------------------------------------------------------------------------------------------------------------------------------------------------------------------------------------------------------------------------------------------------------------------------------------------------------------------------------------------------------------------------------------------------------------------------------------------------------------------------------------------------------------------------------------------------------------------------------------------------------------------------------------------------------------------------------------------------------------
>Phyllosticta_illicii_16_16_1__
-----------GGAAGGATCATTACTGAAC---TAAGTAAT--------TCTCTGAAAG--GTCGCCGAGTA--------------------AGGGGTCCCCC--------------TAAACAAGGGGCCCCCCAAAGG--TCCTCTCACACCCCTTGTGTACCTTACCA-TGTTGCTTTGGCGGGCCGACCC-GGTTTCGACCCGGGCGGCCGG-----CG-ACCCCAG----CCCTCTTCGAGGGGCC----AGG---ACGTCA--GGCTACGTGC--CCGCCAGTATAC---AAAAC-TCCAGCGATTATTT-TGTGTAGTCCTGACCA-AATTACTTAATTA-ATTAAAACTTTCAACAACGGATCTCTTGGTTCTGGCATCGATGAAGAACGCAGCGAAATGCGATAAGTAATGTGAATTGCAGAATTCAGTGAATCATCGAATCTTTGAACGCACATTGCGCCCTCTGGTATTCCGGAGGGCATGCCTGTTCGAGCGTCATTTCAACCCTCAAGCT-CTGCTTGGCATTGGGCGACGTCCGCT--GCCGGACGCGCCTCGAAGACCTCGGCGACGGCGTCCTAG-CCTCGAGC---GTAGTAG-T-AACAT---ATCTCGCTTTGGA-GTGCTGGGCGTTGGCC--GCCGGACA------------------------------------------------------------------AAATTTGAAA-GCTGGCGTCTTCGGCGTCCGCGTTGTAATTTGTAGAGGATGCTTCGGCGAGGACTCCTGCCTAAGTCCCCTGGAACGGGGCGTCACAGAGGGTGAGAATCCCGTATGTGGCGGGCGGTCCGAGCCATGTGAAGCTCCTTCGACGAGTCGAGTTGTTTGGGAATGCAGCTCTAAATGGGAGGTAAATTTCTTCTAAAGCTAAATATTGGCCAGAGACCGATAGCGCACAAGTAGAGTGATCGAAAGATGAAAAGCACTTTGGAAAGAGAGTTAAAAAGTACGTGAAATTGTTGAAAGGGAAGCGCTTGCAACCAGACTCGCTCGCAGTTGCTCAGCCGGCCTCTTGGCCGGTGTACTCTTCTGCGATCGGGCCAGCATCAGTTCGGGCGGCTGGATAAAGGTGCCGGGAATGTAGCACCCCTCGGGGTGTGTTATAGCCCGGTGCGGAATGCGGCCAGCCTGGACTGAGGATCTCGCTTCGGCAAGGATGCTGGCGTAATGGTTGTAAGCGGCCCGTCTTGAAACACGGACCAAGGAGTCTAACATCTATGCGAGTGTTTGGGTGTCAAACCCATGCGCGTAATGAAAGTGAACGGAGGTGGGAACCCCTCGCGGGGTGCACCATCGACCGATCCTGATGTCTTCGGATGGATTTGAGTAAGAGCATAGCTGTTGGGACCCGAAAGATGGTGAACTATGCCTGAATAGGGTGAAGCCAGAGGAAACTCTGAGGTCAGTTG-CCTCACAT-TTTCT------------TTG---AGTGC-AG---GG---C-GGC----TCGCTCGTCGGGCCACC--TTTTGCCCTCTC--GCT-----CGA-GTGTGGCA-TTTTT----TGGTGGGG--TCGG--GCTGCGCTAAGCTGCTTTGGCG---CGTTCGGC-AATA-TCG-CCCGAAGCAGCA---TTTTTGCGCCCGAC-GGTCG---------CCCTG-----CG------CACCATCCA----CTTCAC-----TTCG-GT---CG-C--CGCAG------CC-T------------TTTGCTAACGCCCCTCT----CAGGAAGCCGCCGAGCTCGGCAAGGGTTCCTTCAAGTACGCCTGGGTCCTTGACAAGCTGAAGGCTGAGCGTGAGCGTGGTATCACCATCGACATTGCTCTCTGGAAGTTCGAGACCCCGAAGTACTATGTCACCGTCATTGACGCCCCCGGTCACCG----------------ACGCGCCCCGCGCTGTTTTCCGTGAGTC---CCG-CCCTGCCTCAGCTGTCCGAGG---GCCGATTAGACGGCCGG-AGGCT-CAAGATGTTGAGATTT-GGCTGCT-GACGCTCTACAGCCTCCATTGTCGGTCGTCCCCGTCA-CCATGGGTATGTTTTCTCGCAGCGTCAGGC---------------------CCGCC---GC-CGTCGC-TTCTG----GCGCTAACGC--A---------TCGCAGTATCATGATTGGCATG-----------------------------------------------------------------------------------------------------------------------------------------------------------------------------------------------------------------------------------------------------------------------------------------------------------------------------------------------------------------------------------------------------------------------------------------------------------------------------------------------------------------------------------------------------------------------------------------------------------------------------------------------------------------------------------------------------------------------------------------------------------------------------------------------------------------------------------------------------------------------------------------------------------------------------------------------------------------------------------------------------------------------------------------------------------------------------------------------------------------------------------
>Phyllosticta_leucothoicola_MUCC0553
-------CTGCGGAAGGATCATTACTGAAC----TAGTAAT--------TCTCTGAAAG--GTCGCCGGTAC--------------------CCAGTCCCCCC--------------TAAACAAGGGGGCTGGGGAAGG--TCCTCTCACA-CCCTTGTGTACCTTACCA-TGTTGCTTTGGCGGGCCGACCC-GGTTTCGACCCGGGCGGCCGG-----CG-CCCCCAG--CCCTCAC------CGGCC----AGG---ACTCCA--GGCTAAGCGC--CCGCCAGTATAC---AAAAC-TCAAGCGATTATTT-CGTGCAGTTCTGA-TA-AATCATTCAATTA-ATTAAAACTTTCAACAACGGATCTCTTGGTTCTGGCATCGATGAAGAACGCAGCGAAATGCGATAAGTAATGTGAATTGCAGAATTCAGTGAATCATCGAATCTTTGAACGCACATTGCGCCCTCTGGTATTCCGGAGGGCATGCCTGTTCGAGCGTCATTTCAACCCTCAAGCT-CTGCTTGGTATTGGGCGACGTCCGCT--GCCGGACGCGCCTCGAAGACCTCGGCGACGGCGTCTTAG-CCTCGAGC---GTAGTAG-T-AACAT-----CTCGCTTTGGA-GTGCTAGGCGTTGGCC--GCCGGACA-ATCGACCTT--TGGTCC-----ATCACTTCCAAGGTTGACCTCGGATCAGGTAGGGATACCCGCTAAATTTGAAA-GCTGGCGTCTTCGACGTCCGCGTTGTAATTTGTAGAGGATGCTTCGGTGAGGACTCCTGCCTAAGTCCCCTGGAACGGGGCGTCACAGAGGGTGAGAATCCCGTATGTGGCGGGCGGTCCAAGCCATGTGAAGCTCCTTCGACGAGTCGAGTTGTTTGGGAATGCAGCTCTAAATGGGAGGTAAATTTCTTCTAAAGCTAAATATTGGCCAGAGACCGATAGCGCACAAGTAGAGTGATCGAAAGATGAAAAGCACTTTGGAAAGAGAGTTAAAAAGTACGTGAAATTGTTGAAAGGGAAGCGCTTGCAACCAGACTCGCTCGCAGTTGCTCAGCCGGCCTCTTGGCCGGTGTACTCTTCTGCGATCGGGCCAGCATCAGTTCGGGCGGCTGGATAAAGGTGTCGGGAATGTAGCACCCTTCGGGGTGTGTTATAGCCCGGTGCGGAATGCGGCCAGCCTGGACTGAGGATCTCGCTTCGGCAAGGATGCTGGCGTAATGGTTGTAAGCGGCCCGTCT-----------------------------------------------------------------------------------------------------------------------------------------------------------------------------------------------------------------------------------------------------------------------------------------------------------------------------------------------------------------------------------------------------------------------------------------------------------------------------------------------------------------------------------------------------------------------------------------------------------------------------------------------------------------------------------------------------------------------------------------------------ATGCGCCCCGCGCTGTTTTCCGTAAGTC---CTG-TCTTGCCTCAGCTGTCCGAGG---GCCGATTAGGCGCCCGG-AAGCT-CAAGACGCTGAGGTTT-GCCCGCT-AATGCTCTACAGCCTCCATTGTCGGTCGTCCCCGTCA-CCATGGGTATGTTTTCTCGCAGCATCAGGC---------------------CCGCC---GC-CGTTGC-TTCTG----GCGCTAACAC--A---------CGGCAGTATCATGATTGGCATG-----------------------------------------------------------------------------------------------------------------------------------------------------------------------------------------------------------------------------------------------------------------------------------------------------------------------------------------------------------------------------------------------------------------------------------------------------------------------------------------------------------------------------------------------------------------------------------------------------------------------------------------------------------------------------------------------------------------------------------------------------------------------------------------------------------------------------------------------------------------------------------------------------------------------------------------------------------------------------------------------------------------------------------------------------------------------------------------------------------------------------------
>Phyllosticta_ligustricola_MUCC0024
-------CTGCGGAAGGATCATTACTGAAC----TAGTAAT--------TCTCTGAAAG--GTTGCCGGT----------------------ACCCGGCCCCC--------------CTAAACAAGGGGCCGGGGAAGG--TCCTCTCACACCCCTTGTGTACCTTACCACCGTTGCTTTGGCGGGCCGACCC-GGTTTCGACCCGGGCGGCCGG-----CG-CCCCCAG--CCCCTCGCG----GGGCC----AGG---ACGTCT--GGCCAAGTGC--CCGCCAGTATAC---AAAAC-TCCAGCGATTATTT-TGTGTAGTCCTGA-TA-AACTATTCAATTG-ATTAAAACTTTCAACAACGGATCTCTTGGTTCTGGCATCGATGAAGAACGCAGCGAAATGCGATAAGTAATGTGAATTGCAGAATTCAGTGAATCATCGAATCTTTGAACGCACATTGCGCCCTCTGGTATTCCGGAGGGCATGCCTGTTCGAGCGTCATTTCAACCCTCAAGCT-CTGCTTGGTATTGGGCGACGTCCGCT--GCCGGACGCGCCTCGAAGACCTCGGCGACGGCGTCCTAG-CCTCGAGC---GTAGTAG-T-AACAT----TCTCGCTTTGGA-GCGCTGGGCGTTGGCC--GCCGGACA-ATCGACCTT--CGGTCT----ATTTACTTCCAAGGTTGACCTCGGATCAGGTAGGGATACCCGCT------------------------------------------------------------------------------------------------------------------------------------------------------------------------------------------------------------------------------------------------------------------------------------------------------------------------------------------------------------------------------------------------------------------------------------------------------------------------------------------------------------------------------------------------------------------------------------------------------------------------------------------------------------------------------------------------------------------------------------------------------------------------------------------------------------------------------------------------------------------------------------------------------------------------------------------------------------------------------------------------------------------------------------------------------------------------------------------------------------------------------------------------------------------------------------------------------------------------------------------------------------------------------------------------------ACGCGCCCCGCGCTGTTTTCCGTAAGTC---CCG-CCCTGCCTCAGCTATCCGAGG---GCCGATTAGGCGCCCGG-AAGCT-CGAGATGCTGAGATTT-GCCTGCT-GACGCTCTACAGCCTCCATTGTCGGTCGTCCCCGTCA-CCATGGGTATGTTTTCTCGCTGCGTCAGGC---------------------CCGCC---GC-CGTTGCTTTCTG----GCGCTAACGC--A---------CCGCAGTATCATGATTGGCATG-----------------------------------------------------------------------------------------------------------------------------------------------------------------------------------------------------------------------------------------------------------------------------------------------------------------------------------------------------------------------------------------------------------------------------------------------------------------------------------------------------------------------------------------------------------------------------------------------------------------------------------------------------------------------------------------------------------------------------------------------------------------------------------------------------------------------------------------------------------------------------------------------------------------------------------------------------------------------------------------------------------------------------------------------------------------------------------------------------------------------------------
>Phyllosticta_minima_CBS_585.84_
GGTGAACCTGCGGAAGGATCATTACTGAAC----TAGTAAT---------TCATGAAAG--GTCGCCGGTAC--------------------CTGGCCCCCCT--------------CAAAGGGGC----CGGGGAAGG--TCCTCTCACACCCCTTGTGTACCTTACCA-CGTTGCTTTGGCGGGCCGACCC-GGTTTCGACCCGGGCGGCCGG-----TG-CCCCCAGCCCTTCCGG------GGGCC----AGG---ACGCCA--GGCTAAGCGC--CCGCCAGCATAC---CAAAC-TCCAGCGATTATTT-CGTGTCGTTCTGA-TG-AATTATTCAATTA-ATTAAAACTTTCAACAACGGATCTCTTGGTTCTGGCATCGATGAAGAACGCAGCGAAATGCGATAAGTAATGTGAATTGCAGAATTCAGTGAATCATCGAATCTTTGAACGCACATTGCGCCCTCTGGTATTCCGGAGGGCATGCCTGTTCGAGCGTCATTTCAACCCTCAAGCT-CTGCTTGGTATTGGGCGACGTCCGCT--GCCGGACGCGCCTCGAAGACCTCGGCGACGGCGTCTCAG-CCTCGAGC---GTAGTAG-T-AAAAT----TCTCGCTTTGGA-GCGCTGGACGTCGGCC--GCCGGACA------------------------------------------------------------------AAATTTGAAA-GCTGGCGCCTTCGGCGTCCGCGTTGTAATTTGTAGAGGATGCTTCGGCGAGGACTCCTGCCTAAGTCCCCTGGAACGGGGCGTCACAGAGGGTGAGAATCCCGTACGTGGCGGGCGGTCCGAGCCATGTGAAGCTCCTTCGACGAGTCGAGTTGTTTGGGAATGCAGCTCTAAATGGGAGGTAAATTTCTTCTAAAGCTAAATATTGGCCAGAGACCGATAGCGCACAAGTAGAGTGATCGAAAGATGAAAAGCACTTTGGAAAGAGAGTTAAAAAGTACGTGAAATTGTTGAAAGGGAAGCGCTTGCAACCAGACTCGCTCGCAGTTGCTCAGCCGGCCTCTTGGCCGGTGTACTCTTCTGCGATCGGGCCAGCATCAGTTCGGGCGGCCGGATAAAGGCATCGGGAATGTAGCACCCTTCGGGGTGTGTTATAGCCCGGCGCGGAATGCGGCCAGCCTGGACTGAGGATCTCGCTTCGGCAAGGATGCTGGCGTAATGGTTGTAAGCGGCCCGTCTTGAAACACGGACCAAGGAGTCTAACATCTATGCGAGTGTTTGGGTGTCAAACCCATGCGCGTAATGAAAGTGAACGGAGGTGGGAACCCTTCGCGGGGTGCACCATCGACCGATCCTGATGTCTTCGGATGGATTTGAGTAAGAGCATAGCTGTTGGGACCCGAAAGATGGTGAACTATGCCTGAATAGGGTGAAGCCAGAGGAAACTCTG----CAGTCG--CCCGCAT-TTTCT-------------TG---AGCGC-AG---GGCGGC--------CAGGCCATCGCGCCACC--TGGTGCCGTCTT--GCT-----CGA---GGCGCA-ATTTT----TGGTGGGG--TCGG--GCCGCGCTAAGCTGCTTTGGCG---CGTTCGGC-AATC-TCG-CCCGAAGCAGCA---TATTTGCGCCCGAC-GGTCG---------CCCTG-----CG------CACCCACTCCGCACTTCGC-----ATCG-GT---------CGCAA------CA-T------------TCCGCTAACG-CCCTCT----CAGGAAG-----------------------------------------------------------------------------------------------------------------------------------------------------------------------ATGCGCCCCGCGCTGTTTTCCGTAAGTA---CCG-CCCCGCCCCAGCTGTTCGAGG---GCCGATCAGGCACCCCGGAAGCT-CAAGACGTTGAGAATG-GCCTGCT-GACGCTCTACAGCCTCCATTGTCGGTCGTCCCCGTCA-CCATGGGTATGTTATCCGGCAGCTTCGGGCCCGCCGCCGCCGCCGCCGCCGCCGCC---GC-CGTCGC-TTCTG----ATGCTAACGC--A---------CGGCAGTATCATGATTGGCATG-----------------------------------------------------------------------------------------------------------------------------------------------------------------------------------------CGGTCAGTTCAAGGGTGAGATCAAGGTCGACGGCAGCGACCTTGTCATCAACGGCA-AGAAGGTCCGCTTCTACCAGGAGCGTGATC-CCGC--CAACATCCCTTGGGCTGAGACCGGCGCCTAC-TACATCGTCGAGTCCACTGGTGTCTTCA------CCACCACCGAGA----AGGCCTCTGCTCACTTGAAGGGCG-----GTG-------CCAAGAAGGTCGTCATCTCTGCTCCTTCTGC--CGACGCCCCCATGTTCGTCATGG-----------GCGTCAACAACGAGACC----TACAAGTCCGACATCAACGTCCTCTCTAACGCCTCGTGCACCACCAAC-TGCCTGGCTC-------------CCCTCGCCAA----------------GGTCATCC-----------ACGAC-AAGTACACGAT--------CGTTGAGGCTCT---------------------------------CATGACC--ACTGTCCACT-----CCTACACTGCCACCCAG-AAG-----ACTGTTGACGG-TCCCTCCGCCAAGG---ACTGGCGTGGTGGCCGCACTGCTGCTGCCAACATCATCCC----------------------------------------------------------CAGCAGTACCGGTGCTGCCAA---------------GGCTGTTGGCAAGGTCATCCCCTCCCTCAACGGCAAG-CTT-------------------------ACCGGCATGG-CTTTCCGTGTCCCCACCGCCAA-CGTCTCCGTTGTTGACCTGA------CTGCTCGCATCGAGAAGGGTGCC-----AGCTACGAGGAGATCAAGCAGA---------------------------
>Phyllosticta_neopyrolae_MUCC0125
-------CTGCGGAAGGATCATTACTGAAC----TAGTAAT--------TCTCTGAAAG--GTCGCCGGTAC--------------------CCGGCCCCCCC--------------TAAACAAGGGGGCCGGGGAAGG--TCCTCTCACA-CCCTTGTGTACCTTACCA-TGTTGCTTTGGCGGGCCGACCC-GGCTTCGACCCGGGCGGCCGG-----CG-CCCCCAG--CCCTCAC------CGGCC----AGG---ACGTCA--GGCTAAGCGC--CCGCCAGTATAC---AAAAC-TCCAGCGATTATTT-CGTGCAGTTCTGA-TA-AATTATTCAATTA-ATTAAAACTTTCAACAACGGATCTCTTGGTTCTGGCATCGATGAAGAACGCAGCGAAATGCGATAAGTAATGTGAATTGCAGAATTCAGTGAATCATCGAATCTTTGAACGCACATTGCGCCCTCTGGTATTCCGGAGGGCATGCCTGTTCGAGCGTCATTTCAACCCTCAAGCT-CTGCTTGGTATTGGGCGACGCCCGCT--GCCGGACGCGCCTCGAAGACCTCGGCGACGGCGTCTTAG-CCTCGAGC---GTAGTAG-T-AACAT-----CTCGCTTTGGA-GTGCTAGGCGTTGGCC--GCCGGACA-ATCGACCTT--TGGTCT-----ATTACTTCCAAGGTTGACCTCGGATCAGGTAGGGATACCCGCTAAATTTGAAA-GCTGGCGTCTTCGACGTCCGCGTTGTAATTTGTAGAGGATGCTTCGGCGAGGACTCCTGCCTAAGTCCCCTGGAACGGGGCGTCACAGAGGGTGAGAATCCCGTATGTGGCGGGCGGTCCAAGCCATGTGAAGCTCCTTCGACGAGTCGAGTTGTTTGGGAATGCAGCTCTAAATGGGAGGTAAATTTCTTCTAAAGCTAAATATTGGCCAGAGACCGATAGCGCACAAGTAGAGTGATCGAAAGATGAAAAGCACTTTGGAAAGAGAGTTAAAAAGTACGTGAAATTGTTGAAAGGGAAGCGCTTGCAACCAGACTCGCTCGCAGTTGCTCAGCCGGCCTCTTGGCCGGTGTACTCTTCTGCGATCGGGCCAGCATCAGTTCGGGCGGCTGGATAAAGGTGTCGGGAATGTAGCACCCTTCGGGGTGTGTTATAGCCCGGCGCGGAATGTGGCCAGCCTGGACTGAGGATCTCGCTTCGGCAAGGATGCTGGCGTAATGGTTGTAAGCGGCCCGTCT-----------------------------------------------------------------------------------------------------------------------------------------------------------------------------------------------------------------------------------------------------------------------------------------------------------------------------------------------------------------------------------------------------------------------------------------------------------------------------------------------------------------------------------------------------------------------------------------------------------------------------------------------------------------------------------------------------------------------------------------------------ATGCGCCCCGCGCTGTTTTCCGTAAGTC---CCG--TCTGCCTCAGCTGTCCGAGG---GCCGATTAGGCGCCCGG-AAGCT-CAAGATGCTGAGGTTT-GCCCGCT-AACGCTCTACAGCCTCCATTGTCGGTCGTCCCCGTCACCCATGGGTATGTTTTCTCGCAGCGTCAGGC---------------------CCCCC---GC-CGTTGC-TTCTG----GCGCTAACAC--A---------CCGCAGTATCATGATTGGCATG-----------------------------------------------------------------------------------------------------------------------------------------------------------------------------------------------------------------------------------------------------------------------------------------------------------------------------------------------------------------------------------------------------------------------------------------------------------------------------------------------------------------------------------------------------------------------------------------------------------------------------------------------------------------------------------------------------------------------------------------------------------------------------------------------------------------------------------------------------------------------------------------------------------------------------------------------------------------------------------------------------------------------------------------------------------------------------------------------------------------------------------
>Phyllosticta_pachysandricola_MUCC0124
-------CTGCGGAAGGATCATTACTGAAC----TAGTAAT--------TCTCTGAAAG--GTCGCCGGTACCCGG----------------TCCCCCCCCCT--------------AAACAGGGGGGGCCGGGGAAGG--TCCTCTCACA-CCCTTGTGTACCTTACCA-TGTTGCTTTGGCGGGCCGCCCC-GGTTTCGACCCGGGCGGCCGG-----CG-CCCCCAG--CCTTCAC------CGGCC----AGG---ACGTCA--GGCTAAGCGC--CCGCCAGTATGC---AAAAC-TCAAGCGATTATTC-CGTGCAGTCCTGA-CA-AATTATTCAATTA-ATTAAAACTTTCAACAACGGATCTCTTGGTTCTGGCATCGATGAAGAACGCAGCGAAATGCGATAAGTAATGTGAATTGCAGAATTCAGTGAATCATCGAATCTTTGAACGCACATTGCGCCCTCTGGTATTCCGGAGGGCATGCCTGTTCGAGCGTCATTTCAACCCTCAAGCT-CTGCTTGGTATTGGGCGACGTCCGCT--GCCGGACGCGCCTCGAAGACCTCGGCGACGGCGTCCTAG-CCTCGAGC---GTAGTAG-T-AACAT-----CTCGCTTTGGA-GTGCCAGGCGTTGGCC--GCCGGACAAATCGACCTT--TGGTCT-----ATTACTTCCAAGGTTGACCTCGGATCAGGTAGGGATACCCGCTAAATTTGAAA-GCTGGCGTCTTCGACGTCCGCGTTGTAATTTGTAGAGGATGCTTCGGCGAGGACTCCTGCCTAAGTCCCCTGGAACGGGGCGTCACAGAGGGTGAGAATCCCGTATGTGGCGGGCGGTCCAAGCCATGTGAAGCTCCTTCGACGAGTCGAGTTGTTTGGGAATGCAGCTCTAAATGGGAGGTAAATTTCTTCTAAAGCTAAATATTGGCCAGAGACCGATAGCGCACAAGTAGAGTGATCGAAAGATGAAAAGCACTTTGGAAAGAGAGTTAAAAAGTACGTGAAATTGTTGAAAGGGAAGCGCTTGCAACCAGACTCGCTCGCAGTTGCTCAGCCGGCCTCTTGGCCGGTGTACTCTTCTGCGATCGGGCCAGCATCAGTTCGGGCGGCCGGATAAAGGTGTCGGGAATGTAGCACCCTTCGGGGTGTGTTATAGCCCGGCGCGGAATGCGGCCAGCCTGGACTGAGGATCTCGCTTCGGCAAGGATGCTGGCGTAATGGTTGTAAGCGGCCCGTCT-----------------------------------------------------------------------------------------------------------------------------------------------------------------------------------------------------------------------------------------------------------------------------------------------------------------------------------------------------------------------------------------------------------------------------------------------------------------------------------------------------------------------------------------------------------------------------------------------------------------------------------------------------------------------------------------------------------------------------------------------------ATGCGCCCCGCGCTGTTTTCCGTAAGTC---CCG-TCCTGCCTCAGCTATCCGAGG---GCCGATTAGGCGCTCGG-AAGCT-CAAGATGTTGAGGTTT-GCCCGCT-AACGCTCTACAGCCTCCATTGTCGGTCGTCCCCGTCACCCATGGGTATGTTTTCTCGCAGCGTCAGGC---------------------CCGCC---GC-TGTTGC-TTCTG----GCGCTGACAC--A---------CCGCAGTATCATGATTGGCATG-----------------------------------------------------------------------------------------------------------------------------------------------------------------------------------------------------------------------------------------------------------------------------------------------------------------------------------------------------------------------------------------------------------------------------------------------------------------------------------------------------------------------------------------------------------------------------------------------------------------------------------------------------------------------------------------------------------------------------------------------------------------------------------------------------------------------------------------------------------------------------------------------------------------------------------------------------------------------------------------------------------------------------------------------------------------------------------------------------------------------------------
>Phyllosticta_paxistimae_CBS_112527_
GGTGAACCTGCGGAAGGATCATTACTGAAC----TAGTAAT--------TCTCTGAAAG--GTCGCCGGTACC-------------------CGGTCCCCCCC--------------TAAACGAGGGAGCCGGGGAAGG--TCCTCTCACACCCCTTGTGTACCTTACCA-CGTTGCTTTGGCGGGCCGACCC-GGTTTCGACCCGGGCGGCCGG-----CG-CCCCCAG--CCCCTAGCA----GGGCC----AGG---ACGTCA--GGCTAAGTGC--CCGCCAGTATAC---AAAAC-TCCAGCGATTATTT-CGTGTGGTTCTGA-TA-AATTATTCAATTA-ATTAAAACTTTCAACAACGGATCTCTTGGTTCTGGCATCGATGAAGAACGCAGCGAAATGCGATAAGTAATGTGAATTGCAGATTTCAGTGAATCATCGAATCTTTGAACGCACATTGCGCCCTCTGGTACTCCGGAGGGCATGCCTGTTCGAGCGTCATTTCAACCCTCAAGCT-CTGCTTGGTATTGGGCGACGTCCGCT--GCCGGACGCGCCTCGAAGACCTCGGCGACGGCGTCTTAG-CCTCGAGC---GTAGTAG-T-AACAT-----CTCGCTTTGGA-GTGCTAGGCGTTGGCC--GCCGGACA------------------------------------------------------------------AAATTTGAAA-GCTGGCGTCTTCGACGTCCGCGTTGTAATTTGTAGAGGATGCTTCGGCAAGGACTCCTGCCTAAGTCCCCTGGAACGGGGCGTCACAGAGGGTGAGAATCCCGTATGTGGCGGGCGGTCCAAGCCATGTGAAGCTCCTTCGACGAGTCGAGTTGTTTGGGAATGCAGCTCTAAATGGGAGGTAAATTTCTTCTAAAGCTAAATATTGGCCAGAGACCGATAGCGCACAAGTAGAGTGATCGAAAGATGAAAAGCACTTTGGAAAGAGAGTTAAAAAGTACGTGAAATTGTTGAAAGGGAAGCGCTTGCAACCAGACTCGCTCGCAGTTGCTCAGCCGGCCTCTTGGCCGGTGTACTCTTCTGCGATCGGGCCAGCATCAGTTCGGGCGGCCGGATAAAGGTGTCGGGAATGTAGCACCCTTCGGGGTGTGTTATAGCCCGGCGCGGAATGCGGCCAGCCTGGACTGAGGATCTCGCTTCGGCAAGGATGCTGGCGTAATGGTTGTAAGCGGCCCGTCTTGAAACACGGACCAAGGAGTCTAACATCTATGCGAGTGTTTGGGTGTCAAACCCATGCGCGTAATGAAAGTGAACGGAGGTGGGAACCCTTCACGGGGTGCACCATCGACCGATCCTGATGTCTTCGGATGGATTTGAGTAAGAGCATAGCTGTTGGGACCCGAAAGATGGTGAACTATGCCTGAATAGGGTGAAGCCAGAGGAAACTCTG----CAGTCG-TCTCATAT-TTTCT------------TTG---AGCGC-AG---GG---C-GGC----CAGCTGGTCGCACCACC--TTCTGGCGTCTC--GCT-----CGA---GGGGCA-TTTTT----TGGTGGGG--TCGG--GCTGCGCTAAGCTGCTTTGGCG---CGTTCGGC-AATA-TCG-CCCGAAGCAGCA---TTTTCGCGCCCGAC-GGTCG---------CCCTG-----CG------CACGCAC--TTCACTTGAC-----ATCG--G----T----CGCAA------AT-T------------TTTGCTAACG-CCCTCG----CAGGAAG-----------------------------------------------------------------------------------------------------------------------------------------------------------------------ATGCGCCCCGCGCTGTTTTCCGTAAGTC---CCG-CCCTGCCTCAGCTGTCCGAGG---GCCGATTAGTCGCCCGG-AAGCT-CAAGATGCTGAGATTT-GGCTGCT-GACGCTCTACAGCCTCCATTGTCGGTCGTCCCCGTCA-CCATGGGTATGTTTTCTCGCAGCATTAGGC---------------------CCGCC---GC-CGTCGC-TTCTG----GCGCTAACGC--A---------CCGCAGTATCATGATTGGCATG-----------------------------------------------------------------------------------------------------------------------------------------------------------------------------------------CGGTCAGTTCAAGGGTGAGATCAAGGTCGAGGGCAGCGACCTTGTCGTCAACGGCA-AGAAGGTCCGCTTCTACCAGGAGCGTGACC-CCGC--CAGCATCCCCTGGGCCGAGACCGGCGCCTAC-TACATCGTCGAGTCCACCGGTGTCTTCA------CCACCACCGAGA----AGGCCTCTGCTCACTTGAAGGGCG-----GTG-------CCAAGAAGGTCGTCATCTCTGCTCCTTCTGC--CGACGCCCCCATGTTCGTCATGG-----------GCGTCAACAACGAGACC----TACAAGTCTGACATCAACGTCCTCTCCAACGCCTCGTGCACCACCAAC-TGCCTTGCTC-------------CCCTCGCCAA----------------GGTTATCC-----------ACGAC-AAGTACACCAT--------TGTTGAGGGTCT---------------------------------CATGACC--ACTGTCCACT-----CCTACACTGCCACCCAG-AAG-----ACCGTTGACGG-TCCCTCCGCCAAGG---ACTGGCGTGGTGGCCGCACTGCTGCTGCCAACATCATCCC----------------------------------------------------------CAGCAGCACCGGTGCCGCCAA---------------GGCTGTCGGCAAGGTCATCCCCGACCTCAACGGCAAG-CTC-------------------------ACCGGCATGG-CTTTCCGTGTCCCCACTGCCAA-CGTCTCTGTTGTTGACCTGA------CTGCTCGCATTGAGAAGGGCGCC-----AGCTACGAGGAGATCAAGCAGA---------------------------
>Phyllosticta_podocarpicola_CBS_728.79_
GGTGAACCTGCGGAAGGATCATTACTGAAC----TAGTAAT--------TCTCTGAAAG--GTCGCCGGTAC--------------------CGGGCCCCCCT--------------GAAAAGGGT---CCCGGGAAGG--TCCTCTCACACCCCTTGTGTACCTTACCA-CGTTGCTTTGGCGGGCCGACCC-GGTTTCGACCCGGGCGGCCGG-----CG-CCCCCAGCCCCCTCGC------GGGCC----AGG---ACGTCA--GGCTAAGCGC--CCGCCAGTATAC---AAAAC-TCCAGCGGTTATTT-CGTGCAGTCCTGA-TA--ATTATTCAATTA-ATTAAAACTTTCAACAACGGATCTCTTGGTTCTGGCATCGATGAAGAACGCAGCGAAATGCGATAAGTAATGTGAATTGCAGAATTCAGTGAATCATCGAATCTTTGAACGCACATTGCGCCCTCTGGTATTCCGGAGGGCATGCCTGTTCGAGCGTCATTTCAACCCTCAAGCT-CTGCTTGGTATTGGGCGACGTCCGCT--GCCGGACGCGCCTCGAAGACCTCGGCGACGGCGTCCCAG-CCTCGAGC---GTAGTAG-T-AACAT-----CTCGCTTTGGA-GTGCTTGGCGTTGGCC--GCCGGACA------------------------------------------------------------------AAATTTGAAA-GCTGGCGTCTTCGACGTCCGCGTTGTAATTTGTAGAGGATGCTTCGGCAAGGACTCCTGCCTAAGTCCCCTGGAACGGGGCGTCACAGAGGGTGAGAATCCCGTATGTGGCGGGCGGTCCGAGCCATGTGAAGCTCCTTCGACGAGTCGAGTTGTTTGGGAATGCAGCTCTAAATGGGAGGTAAATTTCTTCTAAAGCTAAATATTGGCCAGAGACCGATAGCGCACAAGTAGAGTGATCGAAAGATGAAAAGCACTTTGGAAAGAGAGTTAAAAAGTACGTGAAATTGTTGAAAGGGAAGCGCTTGCAACCAGACTCGCTCGCAGTTGCTCAGCCGGCCTCTTGGCCGGTGTACTCTTCTGCGATCGGGCCAGCATCGGTTCGGGCGGCCGGATAAAGGTGTCGGGAATGTAGCACCCTTCGGGGTGTGTTATAGCCCGGCGCGGAATGCGGCCAGCCTGGACCGAGGATCTCGCTTCGGCAAGGATGCTGGCGTAATGGTTGTAAGCGGCCCGTCTTGAAACACGGACCAAGGAGTCTAACATCTATGCGAGTGTTTGGGTGTCAAACCCATGCGCGTAATGAAAGTGAACGGAGGTGGGAACCCCTCACGGGGTGCACCATCGACCGATCCTGATGTCTTCGGATGGATTTGAGTAAGAGCATAGCTGTTGGGACCCGAAAGATGGTGAACTATGCCTGAATAGGGTGAAGCCAGAGGAAACTCTG-----------------------------------------------------------------------TTCATTGCACCACG--TCTTGC-----C--GCT-----CGA---GGGGCAATTTTT----TGGTGGGGGTTCGA--GCTGCGCTATGCTGCTTTGGCGGCCCTTCCGGCGAATATCCGCCCCGAAGCAGCA--TTTTTTGCGCCCGACCGTTCG---------GCCTG-----CG------CACCCCGCTTTCACTTTG------ATCG--G----T----CGCAA------CATT------------TTTGTTAACG-CCGTCG----CAGGAAGCCGCCGAGCTCGG----------------------------------------------------------------------------------------------------------------------------------------------------------ACGCGCCCCGCGCTGTTTTCCGTAAGTC---CCG-CCCTGCCTCAGCTGTCCGAGG---GCTAGTTAGGCGCCTGG-AAGCT-CAATATACTGAGATTT-GCCTGCT-GACACTATATTGCCTCCATTGTTGGTCGTCCCCGTCA-CCATGGGTATGTCTCCCCGCAGCGTCAGGC---------------------CCGCC---GC-CGTCGC-TTGTG----GCGCTAACGC--A---------CCACAGTATCATGATTGGTATG-----------------------------------------------------------------------------------------------------------------------------------------------------------------------------------------CGGTCAGTTCAAGGGTGAGATCAAGGTTGAGGGCAGCGACCTTATCATCAACGGCA-AGAAGGTCCGCTTTTATCAGGAGCGTGACC-CCGC--CAACATCCCCTGGGCTGAGACCGGCGCCTAC-TACATCGTCGAGTCCACTGGTGTCTTCA------CCACCACCGAGA----AGGCCTCTGCTCACTTGAAGGGCG-----GTG-------CCAAGAAGGTTGTCATCTCTGCTCCTTCGGC--TGACGCCCCCATGTTCGTCATGG-----------GCGTCAACAACGAGACC----TACAAGTCCGACATCAACGTCCTCTCCAACGCTTCCTGCACTACCAAC-TGCCTTGCTC-------------CCCTCGCCAA----------------GGTCATCC-----------ACGAC-AAGTACACCAT--------CATTGAGGGTCT---------------------------------TATGACC--ACTGTCCACT-----CCTACACTGCCACCCAG-AAG-----ACCGTTGACGG-TCCCTCCGCCAAGG---ACTGGCGTGGTGGCCGCACTGCTGCTGCAAACATCATCCC----------------------------------------------------------CAGCAGCACCGGTGCCGCCAA---------------GGCTGTCGGCAAGGTCATTCCCGACCTCAACGGCAAG-CTC-------------------------ACCGGCATGG-CTTTCCGTGTCCCCACCTCTAA-CGTCTCCGTTGTTGACCTTA------CTGCTCGCATCGAGAAGGGCGCC-----AGCTACGAGGAGATCAAGCAGA---------------------------
>Phyllosticta_pyrolae_IFO_32652
GGTGAACCTGCGGAAGGATCATTACTGAAC----TAGTAAT--------TCTCTGAAAG--GTCGCCGGTAC--------------------CCGGTCCCCCC--------------CAAACAAGGGGGTCGGGGAAGG--TCCTCTCACA-CCCTTGTGTACCTTACCA-TGTTGCTTTGGCGGGCCGACCC-GGTTTCGACCCGGGCGGCCGG-----CG-CCCCCAG--CCCTCAC------CGGCC----AGG---ACGTCA--GGATAAGCGC--CCGCCAGTATAC---AAAAC-TCGAGCGATTATTT-CGTGTAGTTCTGA-TA-AATTATTCAATTA-ATTAAAACTTTCAACAACGGATCTCTTGGTTCTGGCATCGATGAAGAACGCAGCGAAATGCGATAAGTAATGTGAATTGCAGAATTCAGTGAATCATCGAATCTTTGAACGCACATTGCGCCCTCTGGTATTCCGGAGGGCATGCCTGTTCGAGCGTCATTTCAACCCTCAAGCT-CTGCTTGGTATTGGGCGACGTCCGCT--GCCGGACGCGCCTCGAAGACCTCGGCGACGGCGTCTTAG-CCTCGAGC---GTAGTAG-T-AACGT-----CTCGCTTTGGA-GTGCTAGGCGTCGGCC--GCCGGACA-ATCGACCTT--TGGTCC-----ATTACTTCCAAGGTTGACCTCGGATCAGGTAGGGATACCCGCT---------------------------------------------------------------------------------------------------------------------------------------------------------------------------------------------------------------------------------------------------------------------------------------------------------------------------------------------------------------------------------------------------------------------------------------------------------------------------------------------------------------------------------------------------------------------------------------------------------------------------------------------------------------------------------------------------------------------------------------------------------------------------------------------------------------------------------------------------------------------------------------------------------------------------------------------------------------------------------------------------------------------------------------------------------------------------------------------------------------------------------------------------------------------------------------------------------------------------------------------------------------------------------------------------------------------------------------------------------------------------------------------------------------------------------------------------------------------------------------------------------------------------------------------------------------------------------------------------------------------------------------------------------------------------------------------------------------------------------------------------------------------------------------------------------------------------------------------------------------------------------------------------------------------------------------------------------------------------------------------------------------------------------------------------------------------------------------------------------------------------------------------------------------------------------------------------------------------------------------------------------------------------------------------------------------------------------------------------------------------------------------------------------------------------------------------------------------------------------------------------------------------------------------------------------------------------------------------------------------------------------------------------------------------------------------------------------------------
>Phyllosticta_rubra_CBS_111635_
GGTGAACCTGCGGAAGGATCATTACTGAAC----TAGTAAT--------TCTCTGAAAG--GTCGCCGGTACCC------------------GGCCCCCCCCT--------------AAACAAGGGGGGCCGGGGAAGG--TCCTCTCACA-CCCTTGTGTACCTTACCA-TGTTGCTTTGGCGGGCCGACCC-GGTTTCGACCCGGGCGGCCGG-----CG-CCCCCAG--CCCTCAC------CGGCC----AGG---ACGTCA--GGCTAAGCGC--CCGCCAGTATAC---AAAAC-TCAAGCGATTATTT-CGTGTAGTTCTGA-TA-AATTATTCAATTA-ATTAAAACTTTCAACAACGGATCTCTTGGTTCTGGCATCGATGAAGAACGCAGCGAAATGCGATAAGTAATGTGAATTGCAGAATTCAGTGAATCATCGAATCTTTGAACGCACATTGCGCCCTCTGGTATTCCGGAGGGCATGCCTGTTCGAGCGTCATTTCAACCCTCAAGCT-CTGCTTGGTATTGGGCGACGTCCGCT--GCCGGACGCGCCTCGAAGACCTCGGCGACGGCGTCTTAG-CCTCGAGC---GTAGTAG-T-AACAT-----CTCGCTTTGGA-GTGCTAGGCGTTGGCC--GCCGGACA------------------------------------------------------------------AAATTTGAAA-GCTGGCGTCTTCGACGTCCGCGTTGTAATTTGTAGAGGATGCTTCGGCGAGGACTCCTGCCTAAGTCCCCTGGAACGGGGCGTCATAGAGGGTGAGAATCCCGTATGTGGCGGGCGGTCCAAGCCATGTGAAGCTCCTTCGACGAGTCGAGTTGTTTGGGAATGCAGCTCTAAATGGGAGGTAAATTTCTTCTAAAGCTAAATATTGGCCAGAGACCGATAGCGCACAAGTAGAGTGATCGAAAGATGAAAAGCACTTTGGAAAGAGAGTTAAAAAGTACGTGAAATTGTTGAAAGGGAAGCGCTTGCAACCAGACTCGCTCGCAGTTGCTCAGCCGGCCTCTTGGCCGGTGTACTCTTCTGCGATCGGGCCAGCATCAGTTCGGGCGGCTGGATAAAGGTGTCGGGAATGTAGCACCCTTCGGGGTGTGTTATAGCCCGGCGCGGAATGCGGCCAGCCTGGACTGAGGATCTCGCTTCGGCAAGGATGCTGGCGTAATGGTTGTAAGCGGCCCGTCTTGAAACACGGACCAAGGAGTCTAACATCTATGCGAGTGTTTGGGTGTCAAACCCATGCGCGTAATGAAAGTGAACGGAGGTGGGAACCCTTCACGGGGTGCACCATCGACCGATCCTGATGTCTTCGGATGGATTTGAGTAAGAGCATAGCTGTTGGGACCCGAAAGATGGTGAACTATGCCTGAATAGGGTGAAGCCAGAGGAAACTCTG----CAGTCG-CCTCACAT-TTTCT------------TTG---AGCGC-AG---GGCGGC--------CAGCTCGTCGCGCCACC--TTTTGCCGTCTC--GCT-----CCA---TGGCCATTTTTT----TGGTGGGG--TCGG--GCTGCGCTAGGCTGCTTTGGCG---CATTCGGC-AATA-TCG-CCCGAAGCAGCA---TTTTTGCGCCCGAC-GGTCG---------CCCTG-----CG------CACTCA-------CTTCAC----------AT---CA--ATCGCAA------CA-T------------TCTGCTAACG-CCCTCG----TAGGAAGCCGC-------------------------------------------------------------------------------------------------------------------------------------------------------------------ATGCGCCCCGCGCTGTTTTCCGTAAGTC---CCG-TCCTGCCTCAGCTGTCCGAGG---GCCGATTAGGCGCCCGG-AAGCT-CAAGATGCTGAGGTTT-GCCCGCT-AACGCTCTACAGCCTCCATTGTCGGTCGTCCCCGTCA-CCATGGGTATGTTTTCTCGCAGCGTCAGGC---------------------CCGCT---GC-CGTTGC-TTCTG----GCGCTAACAC--A---------CCGCAGTATCATGATTGGCATG-----------------------------------------------------------------------------------------------------------------------------------------------------------------------------------------CGGTCAGTTCAAGGGTGAGATCAAGGTCGAGGGCAGCGACCTTGTCATCAACGGCA-AGAAGGTCCGCTTCTACCAGGAGCGTGACC-CCGC--CAACATCCCCTGGGCTGAGACCGGCGCCTAC-TACATCGTCGAGTCCACTGGTGTCTTCA------CCACCACCGAGA----AGGCCTCTGCTCACTTGAAGGGCG-----GTG-------CCAAGAAGGTCGTCATCTCTGCTCCTTCTGC--CGACGCCCCCATGTTCGTCATGG-----------GCGTCAACAACGAGACC----TACAAGTCCGACATCAACGTCCTCTCCAACGCCTCGTGCACCACCAAC-TGCCTTGCTC-------------CCCTCGCCAA----------------GGTCATCC-----------ACGAC-AAGTACACCAT--------TATTGAGGGTCT---------------------------------CATGACC--ACTGTCCACT-----CCTACACTGCCACCCAG-AAG-----ACTGTTGACGG-TCCCTCCGCCAAGG---ACTGGCGTGGTGGCCGCACTGCTGCTGCCAACATCATCCC----------------------------------------------------------CAGCAGCACCGGTGCCGCCAA---------------GGCTGTCGGCAAGGTCATCCCCGACCTTAACGGCAAG-CTT-------------------------ACCGGCATGG-CTTTCCGTGTCCCCACTGCCAA-CGTCTCCGTTGTTGACCTGA------CTGCTCGCATCGAGAAGGGCGCC-----AGCTACGAGGAGATCAAGCAGA---------------------------
>Phyllosticta_sphaeropsoidea_CBS_756.70_
-----------------------------------------------------------------------------------------------------------------------------------------------------------------------------------------------------------------------------------------------------------------------------------------------------------------------------------------------------------------------------------------------------------------------------------------------------------------CTTTGAACGCACATTGCGCCCTCTGGTATTCCGGAGGGCATGCCTGTTCGAGCGTCATTTCAACCCTCAAGCT-CTGCTTGGTATTGGGCGACGTCCGCT--GCCGGACGCGCCTCGAAGACCTCGGCGACGGCGTCACGG-CCTCGAGC---GTAGTAG-T-AAAAT----TCTCGCTTTGGA-GCGCTGGACGACGGCC--GCCGGACA-ATCGACCTT--CGGTCT---AAACAACTTCCAAGG------------------------------AAATTTGAAA-GCTGGCGTCTTCGACGTCCGCGTTGTAATTTGTAGAGGATGCTTCGGCAAGGACTCCTGCCTAAGTCCCCTGGAACGGGGCGTCACAGAGGGTGAGAATCCCGTACGTGGCGGGCGGTCCAAGCCATGTGAAGCTCCTTCGACGAGTCGAGTTGTTTGGGAATGCAGCTCTAAATGGGAGGTAAATTTCTTCTAAAGCTAAATATTGGCCAGAGACCGATAGCGCACAAGTAGAGTGATCGAAAGATGAAAAGCACTTTGGAAAGAGAGTTAAAAAGTACGTGAAATTGTTGAAAGGGAAGCGCTTGCAACCAGACTCGCTCGCAGTTGCTCAGCCGGCCTCTTGGCCGGTGTACTCTTCTGCGATCGGGCCAGCATCAGTTCGGGCGGCCGGATAAAGGTGTCGGGAATGTAGCACCCTTCGGGGTGTGTTATAGCCCGGTGCGGAATGCGGCCAGCCTGGACTGAGGATCTCGCTTTTGCAAGGATGCTGGCGTAATGGTTGTAAGCGGCCCGTCTTGAAACACGGACCAAGGAGTCTAACATCTATGCGAGTGTTTGGGTGTCAAACCCATGCGCGTAATGAAAGTGAACGGAGGTGGGAACCCTTCACGGGGTGCACCATCGACCGATCCTGATGTCTTCGGATGGATTTGAGTATGAGCATAGCTGTTGGGACCCGAAAGATGGTGAACTATGCCTGAATAGGGTGAAGCCAGAGGAAACTCTG----CAGTCG-CCTCGCTT-TTTCC------------TTG---AACGC-AG---GG---C-GGC----CAGCTCGTCGCGCCACC--TTTCGCCGTCTC--GCT-----CGA---GGGGCA-TCTTT----TGGTGGGG--TCGG--GCTGCGCTAAGCTGCTTTGGCG---CCTTCGGC-AACC-GCG-CCCGACGCAGCA---TCTTTGCGCCCGAC-GGTCG---------CCCTG-----CG------CACCCAC---TCACTTCGC-----ATCG--G----T----CGCAA------CA-C------------TTTGCTAACG-CCCTCG----CAGGAAGC----------------------------------------------------------------------------------------------------------------------------------------------------------------------ATGCGCCCCGCGCTGTTTTCCGTAAGTC---CCG-TCCTGCCTCAGCTGGTCGAGG---CCCGATTAGGCGCCCGG-AAGCT-CGAGACGTTGAGATTT-GCCTGCT-GACGCTCTACAGCCTCCATCGTCGGTCGTCCCCGTCA-CCATGGGTATGTTTTCTCGCAGCGTTAGGC---------------------CTGTC---GC-CGTCGC-TTCTG----GCGCTAACGC--A---------CCGCAGTATCATGATTGGCATG-----------------------------------------------------------------------------------------------------------------------------------------------------------------------------------------CGGCCAGTTCAAGGGTGAGATCAAGGTCGACGGCAGCGACCTCGTCATCAACGGCA-AGAAGGTTCGCTTCTACCAGGAGCGTGACC-CCGC--CAACATTCCTTGGGCTGAGACCGGTGCCTAC-TACATCGTCGAGTCCACTGGTGTCTTCA------CCACCACCGAGA----AGGCCTCGGCTCACTTGAAGGGCG-----GTG-------CCAAGAAGGTCGTCATCTCTGCTCCTTCTGC--CGATGCCCCCATGTTCGTCATGG-----------GCGTCAACAACGAGACG----TACAAGTCCGACATCAACGTCCTCTCCAACGCCTCGTGCACCACCAAC-TGCCTTGCTC-------------CTCTCGCCAA----------------AGTCATTC-----------ACGAC-AAGTACACCAT--------TGTTGAGGCTCT---------------------------------CATGACT--ACTGTCCACT-----CGTACACTGCCACGCAG-AAG-----ACCGTTGACGG-TCCCTCCGCCAAGG---ATTGGCGTGGCGGCCGCACTGCTGCTGCCAACATCATCCC----------------------------------------------------------CAGCAGCACCGGTGCCGCCAA---------------GGCTGTCGGCAAGGTCATCCCCTCGCTCAACGGCAAG-CTC-------------------------ACCGGCATGG-CTTTCCGTGTCCCCACTGCCAA-CGTCTCCGTTGTTGACCTGA------CTGCTCGCATCGAGAAGGGCGCC-----AGCTACGAGGAGATCAAGCAGA---------------------------
>Phyllosticta_telopeae_CBS_777.97
GGTGAACCTGCGGAAGGATCATTACTGAAC----TAGTAAT--------TCTCTGAAAG--GTCGCCGGTACC-------------------CGGTCCCCCCT--------------AAAAAGGGG--GCCGGGGAAGG--TCCTCTCACACCCCTTGTGTACCTTACCACTGTTGCTTTGGCGGGCCGACCC-GGTTTCGACCCGGGCGGCCGG-----CG-CCCCCAG-CCCCCTAGCGG---GGGCC----AGG---ACGTCT--GGCTAAGTGC--CCGCCAGTATAC---AAAAC-TCCAGCGATTATTT-CGTGTAGTCCTGA-TA-AATTATTCAATTA-ATTAAAACTTTCAACAACGGATCTCTTGGTTCTGGCATCGATGAAGAACGCAGCGAAATGCGATAAGTAATGTGAATTGCAGAATTCAGTGAATCATCGAATCTTTGAACGCACATTGCGCCCTCTGGTATTCCGGAGGGCATGCCTGTTCGAGCGTCATTTCAACCCTCAAGCT-CTGCTTGGTATTGGGCGACGTCCGCT--GCCGGACGCGCCTCGAAGACCTCGGCGACGGCGTCCTAG-CCTCGAGC---GTAGTAG-T-AAAAT----TCTCGCTTTGGA-GTGCTGGGCGTTGGCC--GCCGGACA------------------------------------------------------------------AAATTTGAAA-GCTGGCGTCTTCGACGTCCGCGTTGTAATTTGTAGAGGATGCTTCGGCGAGGACTCCTGCCTAAGTCCCCTGGAACGGGGCGTCACAGAGGGTGAGAATCCCGTATGTGGCGGGCGGTCCAAGCCATGTGAAGCTCCTTCGACGAGTCGAGTTGTTTGGGAATGCAGCTCTAAATGGGAGGTAAATTTCTTCTAAAGCTAAATATTGGCCAGAGACCGATAGCGCACAAGTAGAGTGATCGAAAGATGAAAAGCACTTTGGAAAGAGAGTTAAAAAGTACGTGAAATTGTTGAAAGGGAAGCGCTTGCAACCAGACTCGCTCGCAGTTGCTCAGCCGGCCTCTTGGCCGGTGTACTCTTCTGCGATCGGGCCAGCATCAGTTCGGGCGGCCGGATAAAGGTGTCGGGAATGTAGCACCCTTCGGGGTGTGTTATAGCCCGGCGCGGAATGCGGCCAGCCTGGACTGAGGATCTCGCTTCGGCAAGGATGCTGGCGTAATGGTTGTAAGCGGCCCGTCTTGAAACACGGACCAAGGAGTCTAACATCTATGCGAGTGTTTGGGTGTCAAACCCATGCGCGTAATGAAAGTGAACGGAGGTGGGAACCCCTCACGGGGTGCACCATCGACCGATCCTGATGTCTTCGGATGGATTTGAGTAAGAGCATAGCTGTTGGGACCCGAAAGATGGTGAACTATGCCTGAATAGGGTGAAGCCAGAGGAAACTCTG----CAGTTG-CCTCACTT-TTTCT------------TTG---AGCGCAAG---GG--GCGGGC----AAGCTCGTCGCGCCACC--TTTTGCCCTCTC--GCT-----CGA---GGGGCA-TTTTT----TGGTGGGG--TCGG--GCTGCGCTAAGCTGCTTTGGCG---CGTTCGGC-AATATTCG-CCCGAAGCAGCA---TTTTTGCGCCCGAT-GGTCG---------CCCTG-----CG------CACCCCACCTCGACTTCAC-----TTCG----------CTCGCAG------CA-T------------TTTGCTAACG-CCCTCG----C-----------------------------------------------------------------------------------------------------------------------------------------------------------------------------ACGCGCCCCGCGCTGTTTTCCGTAAGTC---CCG-CCCTGCCTCAGCTGTCCCAGG---GCCGATGAGGCGCCCGG-AAGCT-CGAGATGCTGAGATTT-GCCTGCT-GACGCTCTACAGCCTCCATTGTCGGTCGTCCCCGTCA-CCATGGGTATGTTTTTTCGCAGCGTCAGGC---------------------CCGCC---GC-CGTCGC-TTCTG----GCGCTAACGC--A---------CCGCAGTATCATGATTGGCATG-----------------------------------------------------------------------------------------------------------------------------------------------------------------------------------------CGGCCAGTTCAAGGGTGAGATCAAGGTCGAGGGCAGCGACCTTGTCATCAACGGCA-AGAAGGTCCGCTTCTACCAGGAGCGTGACC-CCGC--CAGCATCCCCTGGGCTGAGACCGGCGCCTAC-TACATCGTCGAGTCCACTGGTGTCTTTA------CCACCACCGAGA----AGGCCTCTGCTCACTTGAAGGGCG-----GTG-------CCAAGAAGGTCGTCATCTCTGCTCCTTCTGC--CGACGCCCCCATGTTCGTCATGG-----------GTGTCAACAACGAGACC----TACAAGTCCGACATCAACGTCCTCTCCAACGCCTCGTGCACCACCAAC-TGCCTTGCTC-------------CCCTCGCCAA----------------GGTCATCC-----------ACGAC-AAGTACACCAT--------CATTGAGGGTCT---------------------------------CATGACC--ACTGTCCACT-----CCTACACTGCTACCCAG-AAG-----ACCGTTGACGG-TCCCTCCGCCAAGG---ACTGGCGTGGTGGCCGCACTGCTGCTGCCAACATCATCCC----------------------------------------------------------CAGCAGCACCGGTGCCGCCAA---------------GGCTGTCGGCAAGGTCATCCCCGACCTCAACGGCAAG-CTC-------------------------ACCGGCATGG-CTTTCCGTGTCCCCACTCAGAA-CGTCTCCGTTGTCGACCTGA------CTGCTCGCATCGAGAAGGGCGCC-----AGCTACGAGGAGATCAAGCAGA---------------------------
>Phyllosticta_yuccae_CBS_112065_
[truncated: 77,618 more chars]
